# Supplementary material for: Prognostic significance of tumor genotypes and CD8+ infiltrates in stage I-III colorectal cancer
Source: Oncotarget. 2018 Nov 2;9(86):35623–38. doi: 10.18632/oncotarget.26256 (PMC6235022; doi:10.18632/oncotarget.26256)
Supplement: Supplementary file 2 [file oncotarget-09-35623-s002.xls]

## Sheet: Sheet1
Supplementary Table S7. Prognostic significance of molecular parameters, in the entire cohort and per tumor location (DFS)
Parameter	Categories	Cohort			Univariate				Multivariate
			N patients	N events	HR of relapse	95% CI	Wald's p		HR of relapse	95% CI	Wald's p
CD8 density	High vs. other	Entire Cohort (N=412)	118 vs. 294	20 vs. 93	0.48	0.29-0.77	0.003		0.49	0.29-0.84	0.01
		Right colon (N=139)	57 vs. 82	13 vs. 26	0.65	0.33-1.26	0.2		0.602	0.29-1.25	0.172
		Left colon (N=171)	32 vs. 139	4 vs. 46	0.32	0.11-0.88	0.028		0.212	0.05-0.88	0.033
		Rectum (N=102)	29 vs. 73	3 vs. 21	0.35	0.10-1.18	0.091		0.439	0.13-1.52	0.194
MMR	Deficiency vs. Proficiency	Entire Cohort (N=360)	40 vs. 320	8 vs. 89	0.6	0.29-1.25	0.17		0.687	0.31-1.52	0.356
		Right colon (N=120)	31 vs. 89	5 vs. 26	0.36	0.13-1.04	0.058		0.345	0.10-1.19	0.092
		Left colon (N=150)	6 vs. 144	2 vs. 45	0.95	0.23-3.92	0.94		1.167	0.28-4.90	0.833
		Rectum (N=90)	3 vs. 87	1 vs. 18	1.29	0.17-9.66	0.81		1.553	0.15-15.76	0.71
All RAS	Yes vs. No	Entire Cohort (N=347)	192 vs. 155	50 vs. 41	0.97	0.64-1.47	0.89		0.935	0.60-1.45	0.764
		Right (N=114)	65 vs. 49	17 vs. 14	0.85	0.42-1.72	0.65		0.931	0.44-1.96	0.85
		Left (N=148)	78 vs. 70	20 vs. 21	0.83	0.45-1.53	0.54		0.799	0.41-1.54	0.502
		Rectum (N=85)	49 vs. 36	13 vs. 6	1.79	0.68-4.73	0.24		1.365	0.50-3.73	0.544
BRAF	Yes vs. No	Entire Cohort (N=347)	26 vs. 321	10 vs. 81	1.49	0.77-2.88	0.24		1.255	0.62-2.54	0.527
		Right (N=114)	15 vs. 99	6 vs. 25	1.46	0.59-3.62	0.41		1.14	0.44-2.98	0.789
		Left (N=148)	7 vs. 141	2 vs. 39	1.01	0.24-4.16	0.99		0.679	0.09-5.01	0.704
		Rectum (N=85)	4 vs. 81	2 vs. 17	2.48	0.57-10.76	0.23		2.402	0.53-10.89	0.256
TP53	Yes vs. No	Entire Cohort (N=347)	189 vs. 158	54 vs. 37	1.28	0.84-1.94	0.26		1.152	0.74-1.79	0.532
		Right (N=114)	53 vs. 61	19 vs. 12	1.87	0.91-3.87	0.091		1.859	0.88-3.95	0.107
		Left (N=148)	94 vs. 54	29 vs. 12	1.53	0.78-3.00	0.22		1.189	0.57-2.47	0.643
		Rectum (N=85)	42 vs. 43	6 vs. 13	0.42	0.16-1.12	0.082		0.418	0.15-1.20	0.105
ARID1A	Yes vs. No	Entire Cohort (N=347)	36 vs. 311	15 vs. 76	1.87	1.07-3.25	0.028		1.986	1.11-3.54	0.02
		Right (N=114)	10 vs. 104	3 vs. 28	1.02	0.31-3.39	0.97		1.088	0.25-4.82	0.912
		Left (N=148)	14 vs. 134	7 vs. 34	2.52	1.12-5.71	0.026		2.064	0.87-4.89	0.099
		Rectum (N=85)	12 vs. 73	5 vs. 14	2.18	0.78-6.06	0.14		3.886	1.27-11.89	0.017
BRCA1	Yes vs. No	Entire Cohort (N=347)	46 vs. 301	18 vs. 73	1.77	1.06-2.97	0.03		1.979	1.12-3.48	0.018
		Right (N=114)	16 vs. 98	5 vs. 26	1.19	0.46-3.11	0.72		1.493	0.50-4.47	0.474
		Left (N=148)	17 vs. 131	6 vs. 35	1.49	0.62-3.53	0.37		1.439	0.52-4.01	0.487
		Rectum (N=85)	13 vs. 72	7 vs. 12	4.01	1.57-10.23	0.004		5.406	1.71-17.07	0.004
