# Supplementary material for: Prognostic significance of tumor genotypes and CD8+ infiltrates in stage I-III colorectal cancer
Source: Oncotarget. 2018 Nov 2;9(86):35623–38. doi: 10.18632/oncotarget.26256 (PMC6235022; doi:10.18632/oncotarget.26256)
Supplement: Supplementary file 3 [file oncotarget-09-35623-s003.xls]

## Sheet: Sheet1
Supplementary Table S8: 59-gene panel
Amplicon_ID: IAD128757_231	Ion_AmpliSeq_Fwd_Primer	Ion_AmpliSeq_Rev_Primer	Genome_Version	Gene	Chr	Amplicon_Start	Insert_Start	Insert_Stop	Amplicon_Stop
AMPL7160822930	CATAGCATGTAAACAGTTGGGAATAGGT	AGAGATGGATGCTGGCCAATTT	hg19	ACVR2A	chr2	148683483	148683511	148683635	148683657
AMPL7153214911	ACTTTTCTTACTTTTCAGGACCTGTAGATG	ATGAAAAGCTAACTGGATAACTTACAGCA	hg19	ACVR2A	chr2	148683582	148683612	148683726	148683755
AMPL7164928269	CCTGTTTTAAGAGATTATTGGCAGAAACA	CCTCTAGAACTCTAGAATATCCTGTGTGA	hg19	ACVR2A	chr2	148683698	148683727	148683843	148683872
AMPL7163590854	GCGCCACAGAGAAGTTGTTG	CTGACGGGTAGAGTGTGCG	hg19	AKT1	chr14	105246425	105246445	105246580	105246599
AMPL7163704070	GCCAATGAAGGTGCCATCATTCT	CTCAGGCATCCCAGGCACAT	hg19	AKT1	chr14	105246489	105246512	105246643	105246663
AMPL7153129486	GGAGATGATGTAAGGGACAAGCA	CAGAAACTGCCTCTTGACCTGT	hg19	ALK	chr2	29432559	29432582	29432710	29432732
AMPL7159974526	AGGCAGTCTTTACTCACCTGTAGAT	TGATGGCCGTTGTACACTCATC	hg19	ALK	chr2	29432635	29432660	29432787	29432809
AMPL7159974207	AGTTTCTGGCAGCAATGTCTCT	TAAAGGAAATATAGGGAAGGGAAGGAACT	hg19	ALK	chr2	29432725	29432747	29432841	29432870
AMPL7164928135	AAAAACAATAAAACAAAGCTGAATCATCCT	CCACCGGTGAGTCAAAGTGA	hg19	ALK	chr2	29436690	29436720	29436835	29436855
AMPL7158540207	GCTCTGGAGGGAGACCTAGTATTC	CCTGTGGCTGTCAGTATTTGGA	hg19	ALK	chr2	29436731	29436755	29436870	29436892
AMPL7156051284	ACCGGTGGATGAAGTGGTTTTC	GGAAGCCAGCATTTCAGATTTCC	hg19	ALK	chr2	29436848	29436870	29436999	29437022
AMPL7159800410	GGGAAAGGGAAGGCATGATTTCTTT	GAGCAAGGCAGGATGGTCT	hg19	ALK	chr2	29519676	29519701	29519826	29519845
AMPL7155705772	CCACAGGCTCAAGCCTTCATAG	CAGCAATCATACCTTGTCCTCTGA	hg19	ALK	chr2	29519792	29519814	29519941	29519965
AMPL7153690382	AGATACCTTCACTGCAGTTCTTCAG	GTTTCTCTATGCTTTTCTCCTCTGTTTTC	hg19	ALK	chr2	29606592	29606617	29606737	29606766
AMPL7164928175	TCATGCACCATGACTGACGT	GCCTTGCTTCATATTCCAATTGCC	hg19	APC	chr5	112116364	112116384	112116514	112116538
AMPL7158944170	TTGTGGTTTTAGTTTTCCTTACAAACAGATATG	CCTGTGCTCGTTTTTCCATATCCT	hg19	APC	chr5	112116475	112116508	112116577	112116601
AMPL7158944054	AGAGTTGCGATGGAAGAACAACT	GCCAAAATAAACACAGCCTTATGTCT	hg19	APC	chr5	112116544	112116567	112116692	112116718
AMPL7158944113	AGCACAGGTAAGTTACTTGTTTCTAAGTG	TTATGTTGCTCAGCAGCCATGATA	hg19	APC	chr5	112116594	112116623	112116737	112116761
AMPL7164928176	CAAGCTTGCCATCTCTTCATGTTAG	CGATTGGTGTCAAAAACATAATCACCA	hg19	APC	chr5	112173531	112173556	112173678	112173705
AMPL7154390730	TAAGCAGAGACACAAGCAAAGTCTC	ACGAGAACTATCTAAGCTTCCTCTTGA	hg19	APC	chr5	112173652	112173677	112173799	112173826
AMPL7157779749	ACCAATCGACATGATGATAATAGGTCAG	CTAGACCAATTCCGCGTTCTCT	hg19	APC	chr5	112173698	112173726	112173850	112173872
AMPL7161703127	TTCTCGTTCTGAAAAAGATAGAAGTTTGGA	CTGAGAGGTATGAATGGCTGACA	hg19	APC	chr5	112173820	112173850	112173971	112173994
AMPL7164928177	TGGTCTAGGCAACTACCATCCA	CAATGTAATTCAGTGGTAGACCCAGAA	hg19	APC	chr5	112173865	112173887	112174005	112174032
AMPL7158781921	GACATGTTCTATGCCTTATGCCAAATTAG	GTCGGCTGGGTATTGACCATAA	hg19	APC	chr5	112174126	112174155	112174278	112174300
AMPL7154390740	CAGTAGTAGTGATGGTTATGGTAAAAGAGG	GGTGTATCTAGTTCTCCATCATTATCATCC	hg19	APC	chr5	112174192	112174222	112174332	112174362
AMPL7157865307	CAGCCGACCTAGCCCATAAAAT	ACTTTGCCTTCCAGAGTTCAACT	hg19	APC	chr5	112174293	112174315	112174394	112174417
AMPL7157779985	CAGATGAGCAGTTGAACTCTGGA	TCAGTGCTCTCAGTATAAACAGGATAAGT	hg19	APC	chr5	112174386	112174409	112174510	112174539
AMPL7164928307	GGCAAAGTCCTTCACAGAATGAAAG	CCTGCTGTCCAAAATGTGGTTG	hg19	APC	chr5	112174410	112174435	112174558	112174580
AMPL7164928178	AGCACTGATGATAAACACCTCAAGTT	GATTAATTCCATGATTAGAACCCACTCGAT	hg19	APC	chr5	112174532	112174558	112174628	112174658
AMPL7164928308	ACAGCAGGAATGTGTTTCTCCAT	GAGTAACGTTCACTATAATTGGTAGGCTT	hg19	APC	chr5	112174573	112174596	112174705	112174734
AMPL7158781923	CAAAATGTAAGCCAGTCTTTGTGTCAA	CAATAGGCTGATCCACATGACGT	hg19	APC	chr5	112174658	112174685	112174800	112174823
AMPL7158781841	CGTTACTCTGAAGAAGAACAGCATGA	GTCCAGATGAACTCTTTGAGAATGAAAATG	hg19	APC	chr5	112174727	112174753	112174871	112174901
AMPL7158781888	TGCCACAGATATTCCTTCATCACAG	CTGATTCTGCCTCTTGGCATTAGA	hg19	APC	chr5	112174840	112174865	112174957	112174981
AMPL7158781924	ATCTGGACAAAGCAGTAAAACCGA	CCTTTTGAGGCTGACCACTTCT	hg19	APC	chr5	112174894	112174918	112175005	112175027
AMPL7158781842	AGAATCAGCTCCATCCAAGTTCTG	ATCTTCAGCTGATGACAAAGATGATAATGA	hg19	APC	chr5	112174974	112174998	112175116	112175146
AMPL7157779692	GCTGCCACTTGCAAAGTTTCTT	GCAGGGTATTAGCAGAATCTGCT	hg19	APC	chr5	112175027	112175049	112175175	112175198
AMPL7158781925	CTGAAGATGAAATAGGATGTAATCAGACGA	GCAGTCTGCTGGATTTGGTTCT	hg19	APC	chr5	112175139	112175169	112175281	112175303
AMPL7153078475	ACCCTGCAAATAGCAGAAATAAAAGAAAAG	CGCTCCTGAAGAAAATTCAACAGC	hg19	APC	chr5	112175192	112175222	112175341	112175365
AMPL7155438274	ACTGCAGGGTTCTAGTTTATCTTCAGA	ATCAAGTGAACTGACAGAAGTACATCTG	hg19	APC	chr5	112175299	112175326	112175445	112175473
AMPL7158781926	GGAGCGAAATCTCCCTCCAAAA	CCATTCCACTGCATGGTTCACT	hg19	APC	chr5	112175360	112175382	112175509	112175531
AMPL7158781843	CACTTGATAGTTTTGAGAGTCGTTCGA	CGCTTGGTTTGAGCTGTTTGAG	hg19	APC	chr5	112175466	112175493	112175618	112175640
AMPL7153171757	TGGAATGGTAAGTGGCATTATAAGCC	TTGCTTAGGTCCACTCTCTCTCT	hg19	APC	chr5	112175524	112175550	112175675	112175698
AMPL7153508746	CGAGAAGTACCTAAAAATAAAGCACCTACT	CACTCAGGCTGGATGAACAAGA	hg19	APC	chr5	112175639	112175669	112175791	112175813
AMPL7153172052	TGCAGTAAATGCTGCAGTTCAGA	AACTGGAGGCATTATTCTTAATTCCACA	hg19	APC	chr5	112175701	112175724	112175847	112175875
AMPL7158781889	CTGAGCCTCGATGAGCCATTTATA	TTTTTCTGCCTCTTTCTCTTGGTTTT	hg19	APC	chr5	112175816	112175840	112175930	112175956
AMPL7153171177	CTCCAGTTCAGGAAAATGACAATGG	GGCATGGCAGAAATAATACATTCTTCTAGT	hg19	APC	chr5	112175868	112175893	112176012	112176042
AMPL7153996939	AAAAGGACCTATTAGATGATTCAGATGATGATG	AGAAGTTTGTACACAGGCAGCT	hg19	APC	chr5	112175970	112176003	112176122	112176144
AMPL7158781890	GCCATGCCAACAAAGTCATCAC	CCCGGTGTAAAACTAACATGCTTT	hg19	APC	chr5	112176035	112176057	112176171	112176195
AMPL7164928197	GCGGGTCAGTTGACTTAAAGGTTAC	TGGCCTCTGGCCACTGAATATA	hg19	ARID1A	chr1	27055977	27056002	27056081	27056103
AMPL7163893995	GGTCTCATTGCTCTTTCAAAGTAACTGTAT	TGAGGTCTCATCTTGCCCATCT	hg19	ARID1A	chr1	27056008	27056038	27056160	27056182
AMPL7153219813	AGGCCATCAAAGCTCAGGTT	GGGTACCCATGTCCTTGCT	hg19	ARID1A	chr1	27056098	27056118	27056238	27056257
AMPL7162077182	GGACCTCCTTATGGACAAGGGAT	AAATTCTCAAGTCCAGTAAGTTTAGCTGT	hg19	ARID1A	chr1	27092758	27092781	27092903	27092932
AMPL7164928198	TAAGTGCTAGTCATTCTCACTAGGGATTT	TGTCCCATCTGCCTTGTTGTTC	hg19	ARID1A	chr1	27092859	27092888	27093011	27093033
AMPL7163857148	TGTAAAGTTAACTCCAGCCACCAAA	GTCATAAAAGGCTGGGATCTTGTCA	hg19	ARID1A	chr1	27092985	27093010	27093134	27093159
AMPL7155689909	GTCAAAGGGTAGATTACCAGGCTT	GTCCCATCGCCACATTTCCTA	hg19	ARID1A	chr1	27099770	27099794	27099923	27099944
AMPL7153198735	CAGGGAGTGATCCCTTCATGTC	GGTCATGCTTACCTCACTCTGT	hg19	ARID1A	chr1	27099840	27099862	27099977	27099999
AMPL7158830195	ACCACGACAGCACTATCCCTAT	TCATGTTTCCCTCAGGCCCTAT	hg19	ARID1A	chr1	27099943	27099965	27100083	27100105
AMPL7159584958	GATGAAATGCTGCACACAGATCAG	GGCTGGATACCTGAGGAATGTG	hg19	ARID1A	chr1	27101306	27101330	27101458	27101480
AMPL7164928199	GCAAAGCTGTTGGCTAGTGTTC	CCAAGTCTTCTGTATCAGTTGGGA	hg19	ARID1A	chr1	27105267	27105289	27105411	27105435
AMPL7164928068	TAAGATGAACAATTTGCTCTGTGGAGAA	GCAACCCTGGGAGCTAAAAAGA	hg19	ARID1A	chr1	27105357	27105385	27105504	27105526
AMPL7162277724	GGGAGGTCTCTCAAGTCAATAATTCTG	GGTCACCCACCTCATACTCCTT	hg19	ARID1A	chr1	27105435	27105462	27105582	27105604
AMPL7156855051	GGGTTGCTAGAGCTCCTTGTAG	CTGGACTAGACACCTTGCTGAA	hg19	ARID1A	chr1	27105520	27105542	27105636	27105658
AMPL7156928108	GTGACCCAGGACAGAGAACGCTA	TTGTCCTTGCCTGAAAAGGCTA	hg19	ARID1A	chr1	27105599	27105622	27105751	27105773
AMPL7162516074	CACCTGATGGACCTCCAGAAAAA	CTGGGCTAATGCCAAATGGAAA	hg19	ARID1A	chr1	27106082	27106105	27106203	27106225
AMPL7158830081	AGGAGAGCAGCAAGTTTCCATT	GACAGGCTTCGAATGGTATTGGA	hg19	ARID1A	chr1	27106190	27106212	27106341	27106364
AMPL7158830138	CCACCGGAACATCAAGATCCTAG	CCTGGGTGTTTGGACATCTCAA	hg19	ARID1A	chr1	27106233	27106256	27106384	27106406
AMPL7153047953	GTCATTTGTGCCAGGCAATGA	CACCACTCCACTTTGTTGCAG	hg19	ARID1A	chr1	27106362	27106383	27106514	27106535
AMPL7153047961	TTATGAAAAGGAGGAGGAACAGGACCAA	GTCCAGGACAGGCAGGCAAATG	hg19	ARID1A	chr1	27106479	27106507	27106625	27106647
AMPL7153260122	GGGCAGTTGGACCTATCTCCATA	TGAGTTTGCTGAGGGTTTCCAAG	hg19	ARID1A	chr1	27106594	27106617	27106742	27106765
AMPL7153774189	CCGCCTGGAGAAGTTGTATAGC	GTTGCCGATACTGCCCTTCT	hg19	ARID1A	chr1	27106815	27106837	27106951	27106971
AMPL7158790204	GTGTGATTAGTAACCCATTATTATTTCCTTTTT	GCATCCCAATTCAAATATTTTCCTTGTTTG	hg19	ATM	chr11	108098462	108098495	108098576	108098606
AMPL7164928206	AGATCGGCATTCAGATTCCAAACA	AGGAAGCAAAGATAAATGTTAAGACTTACA	hg19	ATM	chr11	108098559	108098583	108098691	108098721
AMPL7158791085	TGGGATGCTGTTTTTAGGTATTCTATTCAA	TTAAATGCCAAATTCATATGCAAGGCAT	hg19	ATM	chr11	108098599	108098629	108098731	108098759
AMPL7154368774	GCAGTTTTAAAATCCTTTTTCTGTATGGGA	AACTCTATGAACATCTTGTGAAGGTTTCA	hg19	ATM	chr11	108114564	108114594	108114709	108114738
AMPL7158790209	TGTTCTCTGTGTACTTCAGGCTCTAT	AAGTCCAAAAATTTGGAATTTAATCCGTCA	hg19	ATM	chr11	108114683	108114709	108114788	108114818
AMPL7156072203	TGGCTAGAATAATTCATGCTGTTACCA	TGAGTCTAAAACATGGTCTTGCAAGA	hg19	ATM	chr11	108114743	108114770	108114891	108114917
AMPL7158791089	GCGAGGTAATCTAATCTCTTTTTCTTTTGTTTT	GATATTCAGAAAGTGTTGGACTTGGTTG	hg19	ATM	chr11	108114841	108114874	108114987	108115015
AMPL7158790654	TTTTTCTTTCAGCATACCACTTCATAACTG	TTGACAGCCAAAGTCTTGAGGAA	hg19	ATM	chr11	108115424	108115454	108115566	108115589
AMPL7154325442	TTTGTTTCTTCACAGACAAGAAAAGAGC	AGAATCATTAAGCCTATGTTGAGTCCAAAT	hg19	ATM	chr11	108115500	108115528	108115644	108115674
AMPL7164928207	GCTGTCAACTTTCGAATTCGAGT	CTTTTTCTTGGGTTTTGGCTCCTT	hg19	ATM	chr11	108115582	108115605	108115729	108115753
AMPL7152996747	TGTGGGAGCTAGCAGTGTAAAC	AATCCTGAAGAATACTTTCCTCTACTTCCT	hg19	ATM	chr11	108117625	108117647	108117766	108117796
AMPL7154200728	TTGGATTACAGGTGCTTATGAATCAACA	CTGGTGACAGATATCTGCCATCA	hg19	ATM	chr11	108117680	108117708	108117831	108117854
AMPL7158863612	TCAGGATTTCGTAATATTGCCGTCAA	TTATAGGCTTTTTGTGAGAACACAGGT	hg19	ATM	chr11	108117789	108117815	108117932	108117959
AMPL7164928208	GGTTTTTAATGAAGATACCAGATCCTTGGA	GGCACAAGATCAAAATCATTCTGTGA	hg19	ATM	chr11	108119659	108119689	108119800	108119826
AMPL7158755302	CCTTGCAAAAGGAAGAAAATAGAACTAGG	GATGAAAGGATTCCACTGAAAGTTTTCTG	hg19	ATM	chr11	108119741	108119770	108119886	108119915
AMPL7158790657	CTTGTGCCTTGGTAAAGTGTTACC	CTCATTTGTCATGGCAATCACATATCC	hg19	ATM	chr11	108119819	108119843	108119965	108119992
AMPL7160007861	TTTTTAGGCTACAGATTGCAACCC	ACAATGCAACTTCCGTAAGGCA	hg19	ATM	chr11	108121421	108121445	108121563	108121585
AMPL7154325441	AAGTATCCTGCAAGTTTACCTAACTGTG	AATCTGACTTTTGTGAGCTTTCTAGGTT	hg19	ATM	chr11	108121456	108121484	108121602	108121630
AMPL7160007869	TGCATTGTGTCAAGACAAGAGGT	GCCAAAGTTTTCAGCTTGTATTTGC	hg19	ATM	chr11	108121578	108121601	108121685	108121710
AMPL7158863661	GTGTATTACCTTTCGTGGTATAAGTTCTGA	GTAAGTCAGACATAATGCATGCTGAAC	hg19	ATM	chr11	108121656	108121686	108121803	108121830
AMPL7153097679	ACTTTGGCTTACTTGGAGCCAT	GATCAGGGATATGTGAGTGTGTGT	hg19	ATM	chr11	108121703	108121725	108121850	108121874
AMPL7163508041	GCCATGTTTAAATTGTAGTACTATGCACTG	GGGCAAAGACTTTATCTATCAGGACA	hg19	ATM	chr11	108122357	108122387	108122493	108122519
AMPL7164928073	ATTTAGTCACCTTAACTAAATGTATGTGCC	TCCCATTTTTACCGTTCCTGGA	hg19	ATM	chr11	108122458	108122488	108122608	108122630
AMPL7153509005	CAGTATGCTGTTTGACTTTGGCA	GGCACTTCTGTGCTATTTTCTAAGTCA	hg19	ATM	chr11	108122569	108122592	108122716	108122743
AMPL7158863715	ATGGGAATAGAGCAAAATATGTGTGAAGT	AAAAACAGCAGCATGCTAATGAACT	hg19	ATM	chr11	108122625	108122654	108122766	108122791
AMPL7158790661	AGTCAAGATTTATAGCTAAACATGGATGTT	AAAAATTCATTGCAGCTTTACAGTTTTTC	hg19	ATM	chr11	108123448	108123478	108123591	108123620
AMPL7158430374	CCTCATCTTGTACTGGAGAAAATTCTTGT	GATGCAGCTACTACCCAGCTAAA	hg19	ATM	chr11	108123551	108123580	108123702	108123725
AMPL7155705885	ATTTCTTCAGACAACTTTTGACAAGATGG	CACCTCAGATGAGTAATTATTCAGAAGCT	hg19	ATM	chr11	108124595	108124624	108124740	108124769
AMPL7161524065	CCAGAATCTCAAGGAATCACTGGA	CACCATCCTTGCTGTTTTTCCTG	hg19	ATM	chr11	108124691	108124715	108124842	108124865
AMPL7158790220	TTTGGTAAACTGTTAGGAAGGAGAAATAGG	CCATAATTTCCAGTACAAAGGAAGTACTCA	hg19	ATM	chr11	108124811	108124841	108124954	108124984
AMPL7158790664	CTATCCAGGATATGCCACCTTTAACTC	CGTGAACACCGGACAAGAGTT	hg19	ATM	chr11	108126802	108126829	108126955	108126976
AMPL7164928209	TTTGTGGTTTACTTTAAGATTACAAATTCAGAA	CTTTCTGGAATAATTCTGACTTATATGCTTCC	hg19	ATM	chr11	108126924	108126957	108127030	108127062
AMPL7153410050	TCTTTTGGTGGGTGTCCTTGG	GTCTTCCAAACAAATGTAATAATTTTCACAGGA	hg19	ATM	chr11	108126977	108126998	108127118	108127151
AMPL7164928210	CCAGAAAGCCAAGGTAGGAGAATT	TCTTCTCACATTACATAAATAAAAGAGAAAGGG	hg19	ATM	chr11	108127055	108127079	108127172	108127205
AMPL7163040926	GGAAGACATTAAATTTTATGCAGGTTAACCC	GTAACAAACCTGCATGCTCTACATC	hg19	ATM	chr11	108127145	108127176	108127283	108127308
AMPL7158791097	GTTTTGCTTATACTGTATGACTACGTGGAA	TGTGAATAGAAGGAAAAATGCAAATTCCAG	hg19	ATM	chr11	108128036	108128066	108128173	108128203
AMPL7158863717	CCAAGATCAAAGTACACTGTAAAAAGCAAT	CTGCATCATATTTCTCAAGGAACCAAT	hg19	ATM	chr11	108128126	108128156	108128273	108128300
AMPL7158790665	TCACAATAGTCTCTAATGCAATGTGCA	AAGAAAATCTTACCTTGGTACAGTTGCT	hg19	ATM	chr11	108128199	108128226	108128318	108128346
AMPL7158863718	GTGCCCAGCCTGATTAGGTAAATT	TCCTCCACCTCCATTAGATTTCCA	hg19	ATM	chr11	108137813	108137837	108137959	108137983
AMPL7153129981	CTTGAACATCTTTGTTTCTCTTCCTTGAAG	CGTTTGCATCACTAACACTACTATCAGG	hg19	ATM	chr11	108137868	108137898	108138014	108138042
AMPL7158863663	GTGGAGGATCAGTCATCCATGAA	CAATGAGGCCTCTTATACTGCCA	hg19	ATM	chr11	108137976	108137999	108138119	108138142
AMPL7158791102	ACTTTTTAAAGTAAATGATTTGTGGATAAACCT	AGTTCAAGAACATCTTCCATTGGCA	hg19	ATM	chr11	108141732	108141765	108141833	108141858
AMPL7158790226	CTTAGTATCTAATGCTTTTAAAGGAGCTTCCT	AAAAAGTTCAACTTTATAAGCTTAACAGAACA	hg19	ATM	chr11	108141786	108141818	108141928	108141960
AMPL7164928211	CTTGAACTTCTGAAACCACTATCGTAAGAA	TTTACAAACATCTTGGTCACGACGATA	hg19	ATM	chr11	108141851	108141881	108141993	108142020
AMPL7156306373	TTTTTACCACAGCAATGTGTGTTCT	TACCTACCAAAATGCTCCAATTACTGTAAG	hg19	ATM	chr11	108141966	108141991	108142110	108142140
AMPL7161062019	CCTTAAAACTTTGCTTGAGGTGAGTTTTT	TCCCATTACATTAAGAATGGCCCATT	hg19	ATM	chr11	108143316	108143345	108143464	108143490
AMPL7159991028	GCTGATCCTTATTCAAAATGGGCCAT	CATCTGCAGCATTCCAAATACTTCA	hg19	ATM	chr11	108143449	108143475	108143598	108143623
AMPL7161980415	TGTTCTGGAATATGCTTTGGAAAGTAGG	TCAAAAGCTGTTTGCTGAAGCTTC	hg19	ATM	chr11	108150132	108150160	108150271	108150295
AMPL7160619126	TTGTTCCAGGACACGAAGGGAGAT	GGATATTCATAGCAAGCATATGATAACAGC	hg19	ATM	chr11	108150219	108150243	108150358	108150388
AMPL7161980416	GCTTTTGAAAATGCATACTTGAAAGCT	TAGAGCAGCTTTATACTGTAAACTACTGGA	hg19	ATM	chr11	108150288	108150315	108150429	108150459
AMPL7158863722	GCTGAGAACCCTGAAACTTTGGAT	CCATATATACCTTTTTCACAAGGTGAGGTT	hg19	ATM	chr11	108151731	108151755	108151875	108151905
AMPL7164928212	CCCTATCTGCGAAAAACAGGCT	AATAAGTGCCACTCAGAAAATCTAGCTT	hg19	ATM	chr11	108151814	108151836	108151960	108151988
AMPL7164928074	GAAGCTTCCTTAGGTCACTGTGAAATAAT	TGGAATGTAAGAAACAGTGCATACCA	hg19	ATM	chr11	108151921	108151950	108152069	108152095
AMPL7158863764	TCTAGGTCCTACTCTAAATAATATTAACAAGCA	TCCAAAACCAGATAATCTAAATGAGATGCC	hg19	ATM	chr11	108153347	108153380	108153489	108153519
AMPL7152996701	TTTTTCATTTTTCTTAACACATTGACTTTTTGG	AAAGGAAAAGAAGATAAGTTGTATTCAGTATCT	hg19	ATM	chr11	108153395	108153428	108153534	108153567
AMPL7153394011	AGATACTGAATACAACTTATCTTCTTTTCCTTT	TGTGTATGGGTATGGTATGTGTGTTG	hg19	ATM	chr11	108153535	108153568	108153683	108153709
AMPL7156711746	GGTAATATATGCCTTTTGAGCTGTCTTGA	GTGCTCTGACTGGCACTAGAAT	hg19	ATM	chr11	108158248	108158277	108158399	108158421
AMPL7158790677	AGAGATTGTGGTGGAGTTATTGATGAC	TGAAATAGACATTGAAGGTGTCAACCA	hg19	ATM	chr11	108158356	108158383	108158503	108158530
AMPL7158791111	CCTCTGTGACTTTTCAGGGTATGT	GGTAATTACCTCAATTCAAAGGTGGCTA	hg19	ATM	chr11	108158425	108158449	108158571	108158599
AMPL7163229388	TTCATTTTGGAAGTTCACTGGTCTATGAA	GATATAGGCAAATGTTGCTTTAATCACAT	hg19	ATM	chr11	108159627	108159656	108159744	108159773
AMPL7154034273	TTTTTCCCTTAACTCTGTTAGGGATTTG	ATTATTAAACTCATCATGTATACTTACAGGGCT	hg19	ATM	chr11	108159683	108159711	108159824	108159857
AMPL7154020950	AAAGTGTATTTATTGTAGCCGAGTATCTAATT	CAAACAGGTGATATATTTTAAGAATTCTGTGCT	hg19	ATM	chr11	108160263	108160295	108160395	108160428
AMPL7153509006	GCCATATGTGAGCAAGCAGCT	AGTGAATCAAAGTATAAATAACGTCTCGAAGA	hg19	ATM	chr11	108160353	108160374	108160483	108160515
AMPL7153393999	GAGGAGCTTGGGCCTTTGT	GGCGGACAGAGTGAGTCTTT	hg19	ATM	chr11	108160465	108160484	108160615	108160635
AMPL7158863729	ACAGTAAGTTTTGTTGGCTTACTTTAAAAT	ACATGGTCAGGAAAAGGATCTAAAAGC	hg19	ATM	chr11	108163968	108163998	108164107	108164134
AMPL7164928213	AGGTATTGGACTTGTTGAAATACTTAGTG	TCCAAGAGTGAAAAGGGTCCTCTA	hg19	ATM	chr11	108164038	108164067	108164179	108164203
AMPL7157268880	GACCATGTTGTTTTTAAGGATTTGCGTAT	TTTTTACTGCTAGAGCATTACAGATTTTTG	hg19	ATM	chr11	108164127	108164156	108164259	108164289
AMPL7158863922	AAACAAAAGTGTTGTCTTCATGCTAGTTTA	AGTGTGGTTTATTGCCATCTTGGA	hg19	ATM	chr11	108167957	108167987	108168066	108168090
AMPL7153000869	CTAGATAATCCGCAAGATGGGATTATGG	TATAATCTGTCCTATATGTGATCCGCAGTT	hg19	ATM	chr11	108168010	108168038	108168145	108168175
AMPL7164928214	ACCACACTGGTGAAAAAGAAGTTCT	TGAATACTACAGGCAACAGAAAACATACA	hg19	ATM	chr11	108168083	108168108	108168190	108168219
AMPL7158863623	GGCCTTAAGGTTAATTCTTGAAGTACAGAA	CTATGGTAGAGAAATCTATAGGACCCACTT	hg19	ATM	chr11	108170320	108170350	108170464	108170494
AMPL7162053809	TCTATATGTAGAGGCTGTTGGAAGCT	GTAGGTCAGCATTATGAAGGTCCA	hg19	ATM	chr11	108170430	108170456	108170562	108170586
AMPL7158790244	GATGCATCTTATACCAAGGCCCTTAA	TTGTGTGAAGTATCATTCTCCATGAATGT	hg19	ATM	chr11	108170512	108170538	108170651	108170680
AMPL7158790685	TGACCTACCTGAATAACACACTGGT	AAAAAGGACAAAGCTTTAGTTACTGAGA	hg19	ATM	chr11	108170579	108170604	108170688	108170716
AMPL7153854291	GCAGTATGTTGAGTTTATGGCAGATTAATC	GGAAGTACAGTCTGACAAAAGTCAGT	hg19	ATM	chr11	108175259	108175289	108175407	108175433
AMPL7154521466	ACTCATTTTTACTCAAACTATTGGGTGGAT	CGAAGACAGCTGGTGAAAAATCC	hg19	ATM	chr11	108175355	108175385	108175506	108175529
AMPL7152996614	AATGAATCATGGAGAAATCTGCTTTCTACA	TCCATCTTTCTCTAGAACTGAGTTTACAGT	hg19	ATM	chr11	108175468	108175498	108175606	108175636
AMPL7161295648	TGTCTTCGACACTTCTCGCAAA	ATTTAATCCTGTAAAGTGCTTTTAGTGGGA	hg19	ATM	chr11	108175522	108175544	108175648	108175678
AMPL7164928075	TGGATTTAAGATGGAATCCCACTAAAAGC	CATCAAGTACTATCCTAGGCACTTTACAC	hg19	ATM	chr11	108175633	108175662	108175763	108175792
AMPL7161980324	GTACTGCCCACCAGAACCTTATAG	AACAGCAAGCATTGTTCTTTGTGA	hg19	ATM	chr11	108178511	108178535	108178661	108178685
AMPL7160968869	GGGAGATATTTTTGTTTGTCAGAGTCAGA	TCAGCCGATAGTTAACAAGTTACACTC	hg19	ATM	chr11	108178602	108178631	108178749	108178776
AMPL7158790249	TTGCTGTTGTGGACTACATGAGAA	TATAACACTTTGCAACACCTTCACCT	hg19	ATM	chr11	108178678	108178702	108178795	108178821
AMPL7163040825	GGGAAATGTGGTTTTTGGGAATTTGTAATT	TTGTTCCTGAAGAAGGTCTAAAGAAAAATG	hg19	ATM	chr11	108180755	108180785	108180873	108180903
AMPL7154325440	CTGTTAAGCAGTCACTACCATTGTATTCT	TGAGCTACCTTGGCAACTTCTAGA	hg19	ATM	chr11	108180787	108180816	108180937	108180961
AMPL7158790690	CAATTTTTAATGATGCTTTCTGGCTGGAT	AATTCCATTACCTTTTCTCTTGATCATCCA	hg19	ATM	chr11	108180901	108180930	108181023	108181053
AMPL7161526514	AGTCTTGTGCTGCTCACTTTACA	GGGAACAGGAGGCAAAATAAATCTTT	hg19	ATM	chr11	108180961	108180984	108181109	108181135
AMPL7164928076	CTGTTTTGTTTGCCACCTTCATTAGTT	TTTTTCACTCAAGCTAGAAATAGTTGTATTCT	hg19	ATM	chr11	108183025	108183052	108183163	108183195
AMPL7164928215	GTCTTGCATTTGAAGAAGGAAGCC	TCACATGGCATCTGTACAGTGTC	hg19	ATM	chr11	108183140	108183164	108183290	108183313
AMPL7153393964	AAGTAAAGAAGAAACTGGAATAAGTTTACAGGT	ATGATGCTTAGTCCAGTAAGTAAATTCAG	hg19	ATM	chr11	108183195	108183228	108183321	108183350
AMPL7164928216	CATTTAGAGTTGGGAGTTACATATTGGTAATGA	CTCCACCACAGCCATACAAACT	hg19	ATM	chr11	108186442	108186475	108186591	108186613
AMPL7158417514	GTTTCCATGTTTTCAGGATCTTCTCTTAGA	GGGTTTTACACACACATAACTCCTTCA	hg19	ATM	chr11	108186534	108186564	108186681	108186708
AMPL7164928217	TGGTGGAGGGAAGATGTTACAAC	CCCACATTGCTTCGTGTTCATAT	hg19	ATM	chr11	108186606	108186629	108186746	108186769
AMPL7158790694	ACACCCAGCTGATATTTTGGGATTTTAA	GAATATGGCAGAGTCCCAAATTCT	hg19	ATM	chr11	108187956	108187984	108188106	108188130
AMPL7159553035	CTCCTGTTTAGGCCTTGCAGA	AGTCAAATTTCTTACCTGACGGAAGTG	hg19	ATM	chr11	108188089	108188110	108188236	108188263
AMPL7158863627	GAAAATAAAGACTGGTGTCCTGAACTAGAA	AAAACAGTTGTTGTTTAGAATGAGGAGAGA	hg19	ATM	chr11	108188160	108188190	108188282	108188312
AMPL7158791501	TGCATTTAAATTTGTGTTGTTCAAGGGT	CACTCTGAAAATAAAGAAGAGGTTTTCAGG	hg19	ATM	chr11	108191833	108191861	108191976	108192006
AMPL7155669633	AGTAGCAAAGCCTATGATGAGAACTC	GCTAAGTGTGGGATAGAGCGAA	hg19	ATM	chr11	108191923	108191949	108192075	108192097
AMPL7158791541	TGCTACTAGAGTAAAAGAAGTGGAAGAGAT	CAGAAAAGCTGCACTTTAGGATAACAAA	hg19	ATM	chr11	108192019	108192049	108192165	108192193
AMPL7161980427	TTTTTCATTTCTCTTGCTTACATGAACTCT	TAGAGCCATGATAGGCTCCTGAA	hg19	ATM	chr11	108195991	108196021	108196119	108196142
AMPL7164928218	CCAGCTTCTCAAGGACAGTGATTTTAG	GTTCTTGAAAGTTCTGGCCAGTATAGA	hg19	ATM	chr11	108196091	108196118	108196238	108196265
AMPL7158395154	TGGCTCTACGCACAGTCATTTT	TACCTGAGTGTTCTTGAAAGTTCTGG	hg19	ATM	chr11	108196135	108196157	108196248	108196274
AMPL7153000868	TAGTTAAGTCCTCAATGAATGGTAGTTGC	CCACTCAGAGACTCCACAGCTA	hg19	ATM	chr11	108196677	108196706	108196828	108196850
AMPL7158790259	GTCATTTTCATTTCAGCTCCCTGAAAG	GCTGGCATCCAACTTCTTGATC	hg19	ATM	chr11	108196769	108196796	108196921	108196943
AMPL7163273051	GTGGCAGCTGGAAGAAGCACA	TTTTTAAATAACAGTAAAACACTAATCCAGCC	hg19	ATM	chr11	108196847	108196868	108196968	108197000
AMPL7158790699	GAAGGCAGTAGAAGTTGCTGGAA	GCTCTTTTCAGGAGAGCTTGCTT	hg19	ATM	chr11	108199744	108199767	108199894	108199917
AMPL7158791134	GCTAAGAAATGGAAAAATGAAGGCATTTCT	CCTGTTTGTCTGAATTTTATGTTCCCTAAG	hg19	ATM	chr11	108199792	108199822	108199936	108199966
AMPL7155438340	AGAGCCAAAGAGGAAGTAGGTCT	TAAGCCGACCTTTAGAGCTCAAAAC	hg19	ATM	chr11	108199913	108199936	108200062	108200087
AMPL7164928219	CGTGCACTGAAAGAGGATCGTAAA	CACTTGCCTTCATCATGCCATT	hg19	ATM	chr11	108200990	108201014	108201133	108201155
AMPL7164928077	GGTATTCCGACTTTGTTCCCTCT	GGACCAAGTGCTAGGAATACAAAGA	hg19	ATM	chr11	108201082	108201105	108201231	108201256
AMPL7153553324	TGATTTACCAATGCATTAATCTAGAGTACCC	ACAAGGTATTTCAAATATTCTCACATCTAAGCA	hg19	ATM	chr11	108201966	108201997	108202105	108202138
AMPL7162688518	CACTTGTGCTAATAGAGGAGCACT	CCCATTCTAGCAGCCAATTGG	hg19	ATM	chr11	108202064	108202088	108202217	108202238
AMPL7160968854	TTTTTAATGGTAGAGAGACGGAATGAAGATT	TTTTCAGGTTTACTTACATTATTGAGGACTTCA	hg19	ATM	chr11	108202158	108202189	108202268	108202301
AMPL7158863741	AGACAGTAATACACATTTTAATGTTAAGCAAAA	CTGTTTGCATTTGCTAAGGCCA	hg19	ATM	chr11	108202511	108202544	108202657	108202679
AMPL7160111950	GCTAATCTCTAGAATTTCAATGGATCACCC	GTTTAATCCAAATACCTCATCAAGCTGAGA	hg19	ATM	chr11	108202605	108202635	108202749	108202779
AMPL7154369401	GCAAACAGAGATGAATTTCTGACTAAACC	GACTGAATATCACACTTCTAAAAGGTACGT	hg19	ATM	chr11	108202672	108202701	108202781	108202811
AMPL7153128381	CACTATCACATCGTCATTTGTTTCTCTG	CTGCTTTAAATGACTGTATAGTCACCAGA	hg19	ATM	chr11	108205576	108205604	108205721	108205750
AMPL7164928078	TGGACCACACAGGAGAATATGGA	ACTCTAAGGGCTAAGCCAGAGAA	hg19	ATM	chr11	108205697	108205720	108205848	108205871
AMPL7158863684	ACAGCTTGTTAAGGTGAGCCTT	AGCCTGGTTCTAGAAAATAATGCATTTCT	hg19	ATM	chr11	108205824	108205846	108205968	108205997
AMPL7153170685	TTGCTATTCTCAGATGACTCTGTGTTTT	AATTTCCTCTTCCTAGTTTCCGTGTT	hg19	ATM	chr11	108206495	108206523	108206643	108206669
AMPL7158863634	GCAACAGGTCTTCCAGATGTGT	ATTATGAATATGGGCATGAGCCACTT	hg19	ATM	chr11	108206604	108206626	108206750	108206776
AMPL7164928079	AAAAAGTCTTTTGAAGAGAAATATGAAGTCTTC	CACTGCGCGTATAAGCCAATC	hg19	ATM	chr11	108216479	108216512	108216596	108216617
AMPL7164605203	ATGGAAAAATTCTTGGATCCAGCTATTTG	CTGCAACTCAGAATGTAGAAAAAGTGC	hg19	ATM	chr11	108216557	108216586	108216704	108216731
AMPL7158374852	AAGAAAGTAAATTAGCTGTCAAACCTCCT	ACTTACCTTCTGAAGACACCTTCAAC	hg19	ATM	chr11	108224439	108224468	108224587	108224613
AMPL7164928220	GTGTTGCTTTTGAACAGGGCA	CCCAGCCCATGTAATTTTGACA	hg19	ATM	chr11	108224493	108224514	108224645	108224667
AMPL7158790275	ATGAAGTGTGCATGATGTTTGTTCC	GGTCCAGTCAAAGAGTGGATCA	hg19	ATM	chr11	108235668	108235693	108235819	108235841
AMPL7158790716	CTACCATGTGACTGGCTTATTTGTATGATA	CGGCCTCTGCTGTAAATACAAAG	hg19	ATM	chr11	108235706	108235736	108235857	108235880
AMPL7164899924	CTGGACCATGAATCCTTTGAAAGC	AGGCCTTGGGAATAAGAAAATCTGAAA	hg19	ATM	chr11	108235835	108235859	108235980	108236007
AMPL7164820966	TAAGAAGGTCCTGTTGTCAGTTTTTCAG	GCCTTCTTCCACTCCTTTCAGTT	hg19	ATM	chr11	108235959	108235987	108236110	108236133
AMPL7153204576	TGTTCACCTCACTGAAACCTTTGT	GGTCTATGGCCTGCTGTATGAG	hg19	ATM	chr11	108236014	108236038	108236166	108236188
AMPL7163140881	TCAGTGTTGGTGGACAAGTGAATTT	AAGTATGTTGGCAGGTTAAAAATAAAGGC	hg19	ATM	chr11	108236141	108236166	108236286	108236315
AMPL7154135758	CTTCCACGACCTCCTTCTCC	GGGAAGTGGCCAAGTGACC	hg19	BAP1	chr3	52437228	52437248	52437362	52437381
AMPL7155872516	ATTATCTGCTGCAGGGCATTCT	CCCAGCAGTACTCAGATGATGAG	hg19	BAP1	chr3	52438373	52438395	52438524	52438547
AMPL7155970011	CTAAGGGCAGAGTTGGTGTTCT	CGAGCAGCACTTGTTTGTAACT	hg19	BAP1	chr3	52438469	52438491	52438621	52438643
AMPL7155705792	TGGTTAGCTGAAGCCCAGATCTA	TGAAGGTGAACCGTCAGACAGTA	hg19	BAP1	chr3	52440143	52440166	52440286	52440309
AMPL7160191074	TATGTTCACGAATCAGAGACAAATGCT	CCGACCGCAGGATCAAGTAT	hg19	BAP1	chr3	52440174	52440201	52440328	52440348
AMPL7160191627	CAGCCTGGCCTCATACTTGAT	CTGCCAGGATATCTGCCTCAA	hg19	BAP1	chr3	52440317	52440338	52440447	52440468
AMPL7153050172	AAAGTAGGTACAGCTCCAGAGAGT	CAGGGTTTCCTTCTCGCTGATT	hg19	BAP1	chr3	52440794	52440818	52440944	52440966
AMPL7154653949	CATGGTGCCTACCATGGTCAAT	CCTGAGAAGCAGAATGGCCTTA	hg19	BAP1	chr3	52441178	52441200	52441291	52441313
AMPL7153479436	ATCCCACCCTCCAAACAAAGCA	TCTTCCTGTTCAAATGGATCGAAGAG	hg19	BAP1	chr3	52442453	52442475	52442579	52442605
AMPL7158521802	CATCCACCAAGGTAGAGACCTTTC	GATGACGCAGTGCAAAGGATTAAT	hg19	BAP1	chr3	52442543	52442567	52442693	52442717
AMPL7157759119	AAAAATCAAGAAATCTATCCTTCACGCTT	CATCAACAACAGGGACCAGGTAAA	hg19	BRAF	chr7	140448974	140449003	140449081	140449105
AMPL7156745843	GTGGTAAATATTTACCTGGTCCCTGTT	TTTGTATGTTCTAACAGGCACCAGAA	hg19	BRAF	chr7	140449072	140449099	140449209	140449235
AMPL7156041315	GCATATACATCTGACTGAAAGCTGTATGG	ACAGGTGTTTTAATGGTAAAAGCATTGC	hg19	BRAF	chr7	140449157	140449186	140449296	140449324
AMPL7155743082	CTGGTTTCAAAATATTCGTTTTAAGGGTAAAGA	CACTGATTAAATTTTTGGCCCTGAGA	hg19	BRAF	chr7	140452878	140452911	140453026	140453052
AMPL7153479406	CCTTCAATGACTTTCTAGTAACTCAGCA	ACAGTAAAAATAGGTGATTTTGGTCTAGCT	hg19	BRAF	chr7	140452996	140453024	140453140	140453170
AMPL7153032961	CCATCCACAAAATGGATCCAGACA	GCTCTGATAGGAAAATGAGATCTACTGTTT	hg19	BRAF	chr7	140453074	140453098	140453215	140453245
AMPL7159768821	GTCTTCATGAAGAAATATATCTGAGGTGTAGT	ACTTATTGACTCTAAGAGGAAAGATGAAGTA	hg19	BRAF	chr7	140453174	140453206	140453317	140453348
AMPL7164928317	ACTGCTGTGAACAGTTTTTATTTCCCATA	TGTGGTGACATTGTGACAAGTCA	hg19	BRAF	chr7	140481189	140481218	140481340	140481363
AMPL7156594643	TAGAAACTTTTGGAGGAGTCCTGAAAC	CTACAAGGGAAAGTGGCATGGTAA	hg19	BRAF	chr7	140481226	140481253	140481371	140481395
AMPL7156565975	CATACTTACCATGCCACTTTCCCTT	TTTTTCTGTTTGGCTTGACTTGACTTT	hg19	BRAF	chr7	140481367	140481392	140481511	140481538
AMPL7153078298	AGGAATCTCCCAATCATCACTCGA	CTTCCTGTATCCCTCTCAGGCATA	hg19	BRAF	chr7	140481449	140481473	140481572	140481596
AMPL7154421076	CAGAAAAAGAAAACCTTATGTTTCACCCT	TTTTTCCATCCTAATATTGACTTCAGTCTT	hg19	BRAF	chr7	140481531	140481560	140481670	140481700
AMPL7153002278	TCCTGTGGCTCTGTACCTGT	GCAATTGGGCAGATGTGTGAG	hg19	BRCA1	chr17	41197663	41197683	41197799	41197820
AMPL7162077251	GTAGAGTGCTACACTGTCCAACA	CCCTGGAGTCGATTGATTAGAGC	hg19	BRCA1	chr17	41197752	41197775	41197873	41197896
AMPL7154592169	AAATATTTAAAATGTGCCAAGAACTGTGCT	GACAGAGGACAATGGCTTCCAT	hg19	BRCA1	chr17	41199549	41199579	41199660	41199682
AMPL7153278470	CCCATATAGCACAGGTACATGCA	AAAAATGATGAAGTGACAGTTCCAGT	hg19	BRCA1	chr17	41199627	41199650	41199767	41199793
AMPL7158810317	GAGTCTTTTGGCACAGGTATGTG	TGGTGAAGGAGCTTTCATCATTCA	hg19	BRCA1	chr17	41200998	41201021	41201148	41201172
AMPL7156895155	TCTGACAGGGCACCCAATACTTA	GGTAGAGGGCCTGGGTTAAGTA	hg19	BRCA1	chr17	41201114	41201137	41201254	41201276
AMPL7158560160	CCCATCGTGGGATCTTGCTTATAATAC	CTCTCTCTTCCTCTCTTCTTCCAGAT	hg19	BRCA1	chr17	41202996	41203023	41203132	41203158
AMPL7154374423	GCCCATAGCAACAGATTTCTAGC	ATCATCAGGTGGTGAACAGAAGAAAA	hg19	BRCA1	chr17	41203101	41203124	41203249	41203275
AMPL7153002275	AAGAACCTGTGTGAAAGTATCTAGCAC	GTCCAAAGCGAGCAAGAGAATCC	hg19	BRCA1	chr17	41208930	41208957	41209080	41209103
AMPL7162077248	CAACTTGAGGGAGGGAGCTTTAC	CTTCTCTTTCTCTTATCCTGATGGGTT	hg19	BRCA1	chr17	41209046	41209069	41209170	41209197
AMPL7153278479	ATGATCCTCATTATCATGGAAAATTTGTGC	GGGTGACCCAGTCTATTAAAGAAAGAAAAA	hg19	BRCA1	chr17	41215219	41215249	41215360	41215390
AMPL7155112970	ATCTCTGGTTAGTTTGTAACATCAAGTACT	GCTGACCTCTCTATCTCCGTGAAA	hg19	BRCA1	chr17	41215317	41215347	41215441	41215465
AMPL7158810279	ATAAAAGAGACCCATTTTCCCAGCAT	TCCCTTTAACACCTCAGAATTGCA	hg19	BRCA1	chr17	41215689	41215715	41215839	41215863
AMPL7154370176	GTAACTCAGACTCAGCATCAGCA	TGTGTGAACGGACACTGAAATATTTTCT	hg19	BRCA1	chr17	41215784	41215807	41215928	41215956
AMPL7158720802	ACAGAAATAGCTAACTACCCATTTTCCTC	ACAGCACTTCCTGATTTTGTTTTCAAC	hg19	BRCA1	chr17	41215889	41215918	41216000	41216027
AMPL7160999692	GCAGAATGAAAAACACTCAAAGGATTAGAA	CCTGCTGGTTATAATTAGTGGTGTTTTCA	hg19	BRCA1	chr17	41215971	41216001	41216116	41216145
AMPL7154370347	GCCTCGCCTCATGTGGTTTTAT	CCAGAAAACACCACATCACTTTAACTAAT	hg19	BRCA1	chr17	41219563	41219585	41219664	41219693
AMPL7156711814	CTGTAAAGGTTCTTGGTATACCTGTTTTCA	TAACTAGTATTCTGAGCTGTGTGCTAGA	hg19	BRCA1	chr17	41219604	41219634	41219750	41219778
AMPL7155112959	CAAACTTGTACACGAGCATCTGAAA	AAATAGTTCCAGGACACGTGTAGAAC	hg19	BRCA1	chr17	41219694	41219719	41219819	41219845
AMPL7164928124	CAGAACTGTGATTGTTTTCTAGATTTCTTCC	GGTCAACAAAAGAATGTCCATGGT	hg19	BRCA1	chr17	41222822	41222853	41222972	41222996
AMPL7155708817	ATTAGGGAGATACATATGGATACACTCACA	CAGCTGCTGCTCATACTACTGA	hg19	BRCA1	chr17	41222916	41222946	41223068	41223090
AMPL7154370143	AAAATCAAAGTGTTTGTTCCAATACAGCA	AGAATAGAAACTACCCATCTCAAGAGGA	hg19	BRCA1	chr17	41226306	41226335	41226442	41226470
AMPL7156711834	CCTTGGCAAGTAAGATGTTTCCGT	CCCTTCTAAATGCCCATCATTAGATGA	hg19	BRCA1	chr17	41226358	41226382	41226505	41226532
AMPL7162149480	TCTATTCTGAAGACTCCCAGAGCAA	ACATGAGCTGTTTCATTTATGCTTTGG	hg19	BRCA1	chr17	41226463	41226488	41226609	41226636
AMPL7154370139	AAATAAAGATGTCAGATACCACAGCATCTT	GCCAGAATCCAGAAGGCCTTTC	hg19	BRCA1	chr17	41228457	41228487	41228570	41228592
AMPL7158560178	GTAGAACTATCTGCAGACACCTCAAA	AACCTGAATTATCACTATCAGAACAAAGCA	hg19	BRCA1	chr17	41228535	41228561	41228665	41228695
AMPL7153063925	GCTTATAGGGTATTCACTACTTTTCTGTGA	AAACCAATTTGTGTATCATAGATTGATGCT	hg19	BRCA1	chr17	41228591	41228621	41228716	41228746
AMPL7161973504	CATGTGCTGAGCAAGGATCATAAAA	GGACCTGCGAAATCCAGAACAA	hg19	BRCA1	chr17	41234305	41234330	41234436	41234458
AMPL7158720824	GGGAAGGAAAGAATTTTGCTTAAGATATCA	TGAACTAGAAGCTGTGTTAGAACAGC	hg19	BRCA1	chr17	41234369	41234399	41234516	41234542
AMPL7162077249	TCACTTATGATGGAAGGGTAGCTGT	TCTTGGTGCCATTTATCGTTTTTGAAG	hg19	BRCA1	chr17	41234474	41234499	41234592	41234619
AMPL7162077250	GGAGCTTTATCAGGTTATGTTGCATG	GTGTTCAGCTAGAACTTGTAGTTCCAT	hg19	BRCA1	chr17	41234556	41234582	41234703	41234730
AMPL7164928125	GTTCCATCAAGGTGCTTACAGTCTA	CCACTCAGGTAAAAAGCGTGTGT	hg19	BRCA1	chr17	41242794	41242819	41242945	41242968
AMPL7157781073	TGGGATACATACTACTGAATGCAAAGG	TGTTTTTGTTATTTAAGGTGAAGCAGCAT	hg19	BRCA1	chr17	41242892	41242919	41243037	41243066
AMPL7157781422	CTGAGTGGTTAAAATGTCACTCTGAGA	TCCTGCCAATGAGAAGAAAAAGACA	hg19	BRCA1	chr17	41242961	41242988	41243110	41243135
AMPL7160877902	CCCAAAAGCATAAACATTTAGCTCACT	ATGAAGAAAGAGGAACGGGCTTGGAA	hg19	BRCA1	chr17	41243381	41243408	41243491	41243517
AMPL7154338633	GTTTGAATCCATGCTTTGCTCTTCT	ACTGCAAATACAAACACCCAGGAT	hg19	BRCA1	chr17	41243456	41243481	41243605	41243629
AMPL7158722815	GACTGATGCCTCATTTGTTTGGAAG	GCAGTAACCAGGTAATATTGGCAAAG	hg19	BRCA1	chr17	41243565	41243590	41243713	41243739
AMPL7164928126	AGAACATTTTGTTTCCTCACTAAGGTGAT	AAACAATATACCTTCTCAGTCTACTAGGCA	hg19	BRCA1	chr17	41243672	41243701	41243816	41243846
AMPL7153002341	GTTACTGCAGTCATTTAAGCTATTCTTCAA	GAACTTATCTAGTGAGGATGAAGAGCTTC	hg19	BRCA1	chr17	41243732	41243762	41243877	41243906
AMPL7153360351	GGAAGCAGGGAAGCTCTTCATC	TTCTGCTGTTTTTAGCAAAAGCGT	hg19	BRCA1	chr17	41243869	41243891	41244005	41244029
AMPL7157779979	TGGACGCTTTTGCTAAAAACAGC	TCAGATAACTTAGAACAGCCTATGGGAA	hg19	BRCA1	chr17	41244003	41244026	41244132	41244160
AMPL7157781275	CATCATCTAACAGGTCATCAGGTGT	CCTGGAAGTAATTGTAAGCATCCTGA	hg19	BRCA1	chr17	41244079	41244104	41244227	41244253
AMPL7157789520	ACAGTCTGAACTACTTCTTCATATTCTTGC	CCAAAATTGAATGCTATGCTTAGATTAGGG	hg19	BRCA1	chr17	41244189	41244219	41244286	41244316
AMPL7164928127	CTTCCAGGAAGACTTTGTTTATAGACCTC	AGTACTAATGAAGTGGGCTCCAGTA	hg19	BRCA1	chr17	41244246	41244275	41244375	41244400
AMPL7162138135	GGCCCTCTGTTTCTACCTAGTTC	CAAGTACAGTGAGCACAATTAGCC	hg19	BRCA1	chr17	41244315	41244338	41244465	41244489
AMPL7156711854	AGTACTGGAACCTACTTCATTAATATTGCT	GAAAAATCTGCTAGAGGAAAACTTTGAGG	hg19	BRCA1	chr17	41244395	41244425	41244534	41244563
AMPL7153819971	TTCCCATTTCTCTTTCAGGTGACATT	TTCAGAGGCAACGAAACTGGACT	hg19	BRCA1	chr17	41244502	41244528	41244653	41244676
AMPL7156711858	CGATATGGGTTTTGTAAAAGTCCATGTTT	AGACAGTTAATATCACTGCAGGCTTT	hg19	BRCA1	chr17	41244612	41244641	41244760	41244786
AMPL7154861584	AAAGCCTGCAGTGATATTAACTGTCT	GTTTTCAAATCCAGGAAATGCAGAAGA	hg19	BRCA1	chr17	41244761	41244787	41244908	41244935
AMPL7162548499	TGGGCAGAGAATGTTGCACATT	AGTATCCATTGGGACATGAAGTTAACC	hg19	BRCA1	chr17	41244885	41244907	41245032	41245059
AMPL7153360322	CTGGCGCTTTGAAACCTTGAAT	CCAAGGGACTAATTCATGGTTGTTC	hg19	BRCA1	chr17	41244947	41244969	41245091	41245116
AMPL7162077245	TGGATACTTAAAGCCTTCTGTGTCATTTC	TCAGGAAAGTATCTCGTTACTGGAAGTTA	hg19	BRCA1	chr17	41245052	41245081	41245182	41245211
AMPL7160618205	TTTCCTGAGTGCCATAATCAGTACC	CTAGCCTTCCAAGAGAAGAAAAAGAAGAGA	hg19	BRCA1	chr17	41245204	41245229	41245347	41245377
AMPL7154370160	GGGTCTTCAGCATTATTAGACACTTTAAC	CACCTGGTTCTTTTACTAAGTGTTCAAAT	hg19	BRCA1	chr17	41245308	41245337	41245405	41245434
AMPL7154308036	AGTAAAAGAACCAGGTGCATTTGTTAAC	AAAAAGTACAACCAAATGCCAGTCA	hg19	BRCA1	chr17	41245418	41245446	41245566	41245591
AMPL7162077244	GTTCTTTACCTTCCATGAGTTGTAGGTT	GCATATTCATGCGCTTGAACTAGT	hg19	BRCA1	chr17	41245528	41245556	41245670	41245694
AMPL7160426287	CTTCACTGCTAGAACAACTATCAATTTGC	ACAATTCAAAAGCACCTAAAAAGAATAGGC	hg19	BRCA1	chr17	41245603	41245632	41245716	41245746
AMPL7164928128	GTAGAAGACTTCCTCCTCAGCCTAT	GAAAAATCCTAACCCAATAGAATCACTCGA	hg19	BRCA1	chr17	41245698	41245723	41245823	41245853
AMPL7154370166	TCGAGTTCCATATTGCTTATACTGCTG	GGAGCAGAATGGTCAAGTGATGA	hg19	BRCA1	chr17	41245758	41245785	41245908	41245931
AMPL7162077243	TCACCTTTTGTTTTATTCTCATGACCACT	AGGCCTTCATCCTGAGGATTTTATC	hg19	BRCA1	chr17	41245869	41245898	41245993	41246018
AMPL7157780099	TCAGGAGTCTTTTGAACTGCCAAA	CCAACTTAAGCCATGTAACTGAAAATCT	hg19	BRCA1	chr17	41245959	41245983	41246105	41246133
AMPL7162138144	GGGACGCTCTTGTATTATCTGTGG	TGTAAAAGTGAAAGAGTTCACTCCAAATCA	hg19	BRCA1	chr17	41246057	41246081	41246194	41246224
AMPL7158374918	GCTTGCCTTCTTCCGATAGGTT	TGAGGTAGATGAATATTCTGGTTCTTCAGA	hg19	BRCA1	chr17	41246138	41246160	41246267	41246297
AMPL7156895427	TCATGAGGATCACTGGCCAGTA	AGGTTCTGATGACTCACATGATGG	hg19	BRCA1	chr17	41246235	41246257	41246345	41246369
AMPL7162077247	CCAATACATCAGCTACTTTGGCATTTG	AGAATCCTAGAGATACTGAAGATGTTCCTT	hg19	BRCA1	chr17	41246308	41246335	41246433	41246463
AMPL7162077242	CTTCAGTATCTCTAGGATTCTCTGAGCA	CAAGGAGCCAACATAACAGATGG	hg19	BRCA1	chr17	41246443	41246471	41246584	41246607
AMPL7164928251	GCCTATCATTACATGTTTCCTTACTTCCAG	TGTGGCACAAATACTCATGCCA	hg19	BRCA1	chr17	41246554	41246584	41246706	41246728
AMPL7158150221	AGAAGAAGAAAACAAATGGTTTTACCAAGG	TTTTACAGATGCAAACAGCTATAATTTTGC	hg19	BRCA1	chr17	41256114	41256144	41256256	41256286
AMPL7154307997	CCCATACTTTGGATGATAGAAACTTCATCT	ACATAGGGTTTCTCTTGGTTTCTTTGATTA	hg19	BRCA1	chr17	41256194	41256224	41256334	41256364
AMPL7160426556	GTGTGAGACCAGTGGGAGTAATTTTT	TTTGGAGTGTAAGTGTTGAATATCCCAA	hg19	BRCA1	chr17	41256718	41256744	41256864	41256892
AMPL7160425740	TCATGGACAGCACTTGAGTGTC	TCACTTGCTGAGTGTGTTTCTCAA	hg19	BRCA1	chr17	41256839	41256861	41256988	41257012
AMPL7158129727	GATTTTCAATAGCTCTTCAACAAGTTGACT	AGGTTTTCTACTGTTGCTGCATCT	hg19	BRCA1	chr17	41256919	41256949	41257068	41257092
AMPL7158810252	TTTCTGATGAATGGTTTTATAGGAACGCTA	GGGCCTTCACAGTGTCCTTTAT	hg19	BRCA1	chr17	41258372	41258402	41258494	41258516
AMPL7154370127	TAATTTCTACTTTTTCCTACTGTGGTTGCT	ATAGATTTTGCATGCTGAAACTTCTCAAC	hg19	BRCA1	chr17	41258412	41258442	41258525	41258554
AMPL7158810290	GAAGGCCCTTTCTTCTGGTTGA	CACCTGCCATTACTTTTTAAATGGCT	hg19	BRCA1	chr17	41258509	41258531	41258657	41258683
AMPL7164928129	TGAAAAGATAATCTCACAACTGCCCTTAAG	GTGATCATAACAGTAAGCCATATGCATGTA	hg19	BRCA1	chr17	41258628	41258658	41258772	41258802
AMPL7153002294	AAATGGAGTTGGATTTTTCGTTCTCAC	GATCAAGGAACCTGTCTCCACAA	hg19	BRCA1	chr17	41267613	41267640	41267764	41267787
AMPL7153077784	CAAACTTACTTGCAAAATATGTGGTCACA	TTGACTCAGTCATAACAGCTCAAAGT	hg19	BRCA1	chr17	41267734	41267763	41267882	41267908
AMPL7158810211	ATCAACTCCAGACTAGCAGGGTA	TTGAACGAACTTGAGGCCTTATGT	hg19	BRCA1	chr17	41267785	41267808	41267907	41267931
AMPL7164928130	TGGATGGAGAACAAGGAATCATTTTCT	ACAAGAGTGTATTAATTTGGGATTCCTATGATT	hg19	BRCA1	chr17	41275849	41275876	41275990	41276023
AMPL7158723132	CATGTCTTTTCTTCCCTAGTATGTAAGGTC	GATTTATCTGCTCTTCGCGTTGAA	hg19	BRCA1	chr17	41275936	41275966	41276086	41276110
AMPL7154591372	ACTTACCAGATGGGACACTCTAAGATT	ATGTTTTTCTAATGTGTTAAAGTTCATTGGAA	hg19	BRCA1	chr17	41276028	41276055	41276122	41276154
AMPL7154477429	GGGTGGCCTGGGACTCTTA	CCGCTGCGGGTATTTCTCA	hg19	BRCA2	chr13	32889407	32889426	32889522	32889541
AMPL7153078106	CGGTCAGATACTGACGGTTGG	CCGCCTAGTTTCAGAAGCTC	hg19	BRCA2	chr13	32889470	32889491	32889623	32889643
AMPL7158810256	GCGCGAGCTTCTGAAACT	GCCGGAGTAAGCTGACAAA	hg19	BRCA2	chr13	32889620	32889638	32889758	32889777
AMPL7158810169	CGGGTTAGTGGTGGTGGTAGT	CCTTCGGGCAAGGACCTTTC	hg19	BRCA2	chr13	32889802	32889823	32889945	32889965
AMPL7160471225	TCCAGGAGATGGGACTGAATTAGAATT	TGGATCCAATAGGCATTTTTACCTACG	hg19	BRCA2	chr13	32890439	32890466	32890586	32890613
AMPL7158714010	GCTTCTGAGTTTTACCTCAGTCACATAATA	GTTGCAGCGTGTCTTAAAAATTTCAAA	hg19	BRCA2	chr13	32890483	32890513	32890630	32890657
AMPL7155631410	GGATCCAAAGAGAGGCCAACATT	CATAAGGAACAGTTTATGGTTCTAAGCAAC	hg19	BRCA2	chr13	32890607	32890630	32890751	32890781
AMPL7155631403	CCTCTTCTTACAACTCCCTATACATTCTCA	ACTGTGCGAAGACTTTTATGTCTACTATTG	hg19	BRCA2	chr13	32899081	32899111	32899225	32899255
AMPL7157779965	CACTGAATTATTGTACTGTTTCAGGAAGGA	AATAGCTTCATCATACCTTTCACTAAGACA	hg19	BRCA2	chr13	32899189	32899219	32899307	32899337
AMPL7157781812	GAAAACTAAAATGGATCAAGCAGATGATGT	CAGGCTCTTAGCCAAAATATTAGCATAAAA	hg19	BRCA2	chr13	32899256	32899286	32899400	32899430
AMPL7152996483	GCTTTGTTTTATTTTAGTCCTGTTGTTCTACA	CAAACTCCCACATACCACTGGG	hg19	BRCA2	chr13	32900221	32900253	32900373	32900395
AMPL7154295480	TCTACAATGTACACATGTAACACCACAAA	ACCTTCACAAACTTTGGTGTATGAAA	hg19	BRCA2	chr13	32900247	32900276	32900395	32900421
AMPL7158714049	GGAGTTTGTTTCATACACCAAAGTTTGT	TCACTTAACGTTTACTGAATTGCCTGT	hg19	BRCA2	chr13	32900388	32900416	32900528	32900555
AMPL7164928094	CTGTACCTAGCATTCTGCCTCATAC	CTCAGCTCCTAGACTTTCAGAAATATGT	hg19	BRCA2	chr13	32900506	32900531	32900652	32900680
AMPL7164928229	CAGGGTCGTCAGACACCAAA	ATGACAATTATCAACCTCATCTGCTCTT	hg19	BRCA2	chr13	32900633	32900653	32900779	32900807
AMPL7158810260	TTAGCTACACCACCCACCCTTA	TGTCAGTTACTAACACACTTATCAAAGACATT	hg19	BRCA2	chr13	32900711	32900733	32900853	32900885
AMPL7163040835	ACTTAAGTACTTGAATCAATTCATTTTGTTTCA	ATACAGTTTCAGATGCTTCTTCATTTCTGA	hg19	BRCA2	chr13	32903440	32903473	32903579	32903609
AMPL7152996488	AAATGTGTCATGTAATCAAATAGTAGATGTGC	GTCATATTTACTTACAGCAGTAGTATCATGAGG	hg19	BRCA2	chr13	32903472	32903504	32903611	32903644
AMPL7163040836	ACTGTATTTCCTCATGATACTACTGCTGT	ATCACATATAGGACCAGGTTTAGAGACTT	hg19	BRCA2	chr13	32903603	32903632	32903748	32903777
AMPL7160999685	CTGTTGAAATTGCTAACAATTTTGGAATGC	GCAACTTTAACAGAGAGACAGCAGA	hg19	BRCA2	chr13	32903655	32903685	32903795	32903820
AMPL7154391343	GGGACTACTACTATATGTGCATTGAGAG	TGCAGCTTCTCTTTGATTTGTGTTTTC	hg19	BRCA2	chr13	32904991	32905019	32905133	32905160
AMPL7153071742	GTCTGAAGAAAAATGATAGATTTATCGCTTCTG	GAGATCACGGGTGACAGAGC	hg19	BRCA2	chr13	32905090	32905123	32905244	32905264
AMPL7154368598	ATGGCTTATAAAATATTAATGTGCTTCTGTTTT	AGGTATCTACAACTGTTTCATATACTTCATCT	hg19	BRCA2	chr13	32906364	32906397	32906490	32906522
AMPL7158129646	CCACATTGGAAAGTCAATGCCA	ATCAGCGTTTGCTTCATGGAAAATT	hg19	BRCA2	chr13	32906458	32906480	32906607	32906632
AMPL7162077253	GAAGCAAACGCTGATGAATGTGA	TACAACTTCCTTGGAGATTTTGTCACTT	hg19	BRCA2	chr13	32906618	32906641	32906751	32906779
AMPL7154338651	CAGAAAAAGACCTATTAGACACAGAGAACA	AGAATGCAGTCTGTATGAGATTCAAGATG	hg19	BRCA2	chr13	32906886	32906916	32907031	32907060
AMPL7154325436	ACTTCAGAGAATTCTTTGCCACGTA	AAATGAAGAAGCCACTGGAGAAGT	hg19	BRCA2	chr13	32906936	32906961	32907085	32907109
AMPL7164928095	CTTGCAGTAAAGCAGGCAATATCTG	GTCCACTTTCAGAGGCTTCAGT	hg19	BRCA2	chr13	32907059	32907084	32907211	32907233
AMPL7154338674	AAAAAGAAACTGAAGCCTCTGAAAGTG	TCAAAGTGGATATTAAACCTGCATTCTTCA	hg19	BRCA2	chr13	32907204	32907231	32907335	32907365
AMPL7164928096	CCACCACACAGAATTCTGTAGCTT	CATTTGCTTCAAACTGGGCTGAA	hg19	BRCA2	chr13	32907312	32907336	32907462	32907485
AMPL7153071723	AAAAATACCGAAAGACCAAAAATCAGAAC	AAAAACACAGAAGGAATCGTCATCTATAAA	hg19	BRCA2	chr13	32907424	32907453	32907564	32907594
AMPL7152996502	TTGGGACAATTCTGAGGAAATGTTCT	GGATCATTTTCACACTGTCCTTCCT	hg19	BRCA2	chr13	32910480	32910506	32910629	32910654
AMPL7162688527	CCCAGAAGCTGATTCTCTGTCATG	AGACTTTTCTGGGATTGAAAGTCAGTATC	hg19	BRCA2	chr13	32910601	32910625	32910739	32910768
AMPL7157780589	CAGCATGTCACCCAGTACAACA	CAGAACATCCTTGGAAGTAGGAGTTAAAAT	hg19	BRCA2	chr13	32910699	32910721	32910799	32910829
AMPL7157648346	TATATGATCATGAAAATGCCAGCACTCTT	TCATAATTGTTACCTTTGAGCTTGTCTGA	hg19	BRCA2	chr13	32910771	32910800	32910874	32910903
AMPL7162688528	TAGAGGCAAAGAATCATACAAAATGTCAGA	GTGGCAACAGCTCAACGTTTTTA	hg19	BRCA2	chr13	32910850	32910880	32910975	32910998
AMPL7156895553	TTCCCATGGAAAAGAATCAAGATGTATGT	AGATTTGTGTTTTGGTTGAATTGTACCTTT	hg19	BRCA2	chr13	32910930	32910959	32911032	32911062
AMPL7162688529	GTTGCCACCTGAAAAATACATGAGAG	ATTCTCATTGTCTGAGAAAAGTTCTTCAGA	hg19	BRCA2	chr13	32910991	32911017	32911126	32911156
AMPL7158786501	AGGAAATACTAAGGAACTTCATGAAACAGA	TGTTCTCCTCTGCAAGAACATAAACC	hg19	BRCA2	chr13	32911201	32911231	32911332	32911358
AMPL7157781716	GAACCCATTTTCAAGAACTCTACCATG	AGGAGATGTCCGATTTTAAATCTTGACC	hg19	BRCA2	chr13	32911247	32911274	32911393	32911421
AMPL7158490624	GGAGAACAAAAATAGTGTAAAGCAGCA	TGTTCTGAAGCTACCTCCAAAACTG	hg19	BRCA2	chr13	32911351	32911378	32911500	32911525
AMPL7158524689	ATCAGGAAGTCAGTTTGAATTTACTCAGTT	GCTGTCTACCTGACCAATCGAT	hg19	BRCA2	chr13	32911852	32911882	32912004	32912026
AMPL7164928230	TGACTATCTTAAAGACCACTTCTGAGGAA	TAACCAGAAGCACTTTTGTTACAGTCA	hg19	BRCA2	chr13	32911938	32911967	32912085	32912112
AMPL7162441577	TACAGTTGAAATTAAACGGAAGTTTGCTG	ACTAAACAGTTTCACAGCTTTTTGCA	hg19	BRCA2	chr13	32912044	32912073	32912192	32912218
AMPL7153071465	CTGGTTATTTAACAGATGAAAATGAAGTGGG	TGAAGATAAACTTATTGGATGTACCTCTGC	hg19	BRCA2	chr13	32912106	32912137	32912248	32912278
AMPL7153071471	GTGAGGAAACTTCTGCAGAGGT	ACAAAAGTGCCAGTAGTCATTTCAATATTATTT	hg19	BRCA2	chr13	32912235	32912257	32912376	32912409
AMPL7163554935	AATATTGAAATGACTACTGGCACTTTTGTT	AAACAGTATCATTTTTACTTGAATCACTGCC	hg19	BRCA2	chr13	32912381	32912411	32912503	32912534
AMPL7161303089	CTGCTGCCAGTAGAAATTCTCATAACTTA	CTTCTTTAATCTGAGTGTTTCCCTCCTT	hg19	BRCA2	chr13	32912466	32912495	32912611	32912639
AMPL7154368648	TGTATTCATAAAGATGAAACGGACTTGCT	TTGAGCTTTCGCAACTTCCAAAAA	hg19	BRCA2	chr13	32912534	32912563	32912656	32912680
AMPL7164928097	ATTTCTTTGATCAGAAACCAGAAGAATTGC	CCAGTACCAACTGGGACACTTT	hg19	BRCA2	chr13	32912835	32912865	32912969	32912991
AMPL7157481522	ATGGACATTCTAAGTTATGAGGAAACAGAC	TTTTTCCCGCTAGCTGTATGAAAAC	hg19	BRCA2	chr13	32912915	32912945	32913059	32913084
AMPL7164928098	GGTACTGGAAATCAACTAGTGACCTT	ACCTTGCTCTTTTTCATCAAAAAGGTTT	hg19	BRCA2	chr13	32912984	32913010	32913120	32913148
AMPL7164928231	AAGTTAAAATTGCAAAGGAATCTTTGGACA	TACAGGCCTCTCTGTACTTTAGGG	hg19	BRCA2	chr13	32913084	32913114	32913188	32913212
AMPL7164928099	GCAAGGTACTAGTGAAATCACCAGT	GAGAGAATTCTGCATTTCTTTACACTTTGG	hg19	BRCA2	chr13	32913142	32913167	32913256	32913286
AMPL7164928232	GGCCTGTAAAGACCTTGAATTAGCAT	GTGGCACCACAGTCTCAATAGA	hg19	BRCA2	chr13	32913205	32913231	32913307	32913329
AMPL7154368657	AATGATAAAAACCTTGTTTCTATTGAGACTGT	TGCTGTTTCTTTTTCTACATTTTCATGTACTTT	hg19	BRCA2	chr13	32913290	32913322	32913403	32913436
AMPL7152996536	GGTGCCACCTAAGCTCTTAAGT	GGCTGAATTTTCAATGACTGAATAAGGG	hg19	BRCA2	chr13	32913322	32913344	32913468	32913496
AMPL7164928100	AAACAGCAAAAAGTCCTGCAACTT	GTTGACCATCAAATATTCCTTCTCTAAGC	hg19	BRCA2	chr13	32913429	32913453	32913567	32913596
AMPL7158534689	TTCTGTGAGTCAGACTTCATTACTTGAAG	ATCTTGTTTTTCGGAGAGATGATTTTTGTC	hg19	BRCA2	chr13	32913529	32913558	32913673	32913703
AMPL7158526662	TGGTCAACCAGAAAGAATAAATACTGCA	ATACCTCATCAGAATGGTAGGAATAGCT	hg19	BRCA2	chr13	32913589	32913617	32913733	32913761
AMPL7157481523	TAGCATGTCTAACAGCTATTCCTACCA	TGGGTATGCATTTGCATCTTTTACATTG	hg19	BRCA2	chr13	32913721	32913748	32913867	32913895
AMPL7156215995	GCCAGTATTGAAGAATGTTGAAGATCAAAA	TCACAAGTTCCTCAACGCAAATATCT	hg19	BRCA2	chr13	32913811	32913841	32913909	32913935
AMPL7156895198	ACCCACAAACTGTAAATGAAGATATTTGC	GTTTCATGTGAAACACAAACGATTTTACC	hg19	BRCA2	chr13	32913891	32913920	32914036	32914065
AMPL7154368664	GGCCACCTGCATTTAGGATAGC	TCCAATGCCTCGTAACAACCTG	hg19	BRCA2	chr13	32914011	32914033	32914163	32914185
AMPL7156564244	ACGAGAATAAATCAAAAATTTGCCAAACGA	TGTCAGCAAAAACCTTATGTGAATGC	hg19	BRCA2	chr13	32914125	32914155	32914236	32914262
AMPL7158524723	GCATTCACATAAGGTTTTTGCTGACA	TGAGACTGACTTATGAAGCTTCCCTA	hg19	BRCA2	chr13	32914237	32914263	32914376	32914402
AMPL7157782343	CCAAAATATGTCTGGATTGGAGAAAGTTTC	AGCATCTGATACCTGGACAGATTTTC	hg19	BRCA2	chr13	32914291	32914321	32914439	32914465
AMPL7158129661	GTCTCATCTGCAAATACTTGTGGGAT	CTGGTCTGAATGTTCGTTACTTTTAAACA	hg19	BRCA2	chr13	32914397	32914423	32914535	32914564
AMPL7158720727	ATTACAAAACGCAAGACAAGTGTTTTCT	TACCACATTATATGAAAAGCCTTTTTGGGA	hg19	BRCA2	chr13	32914468	32914496	32914612	32914642
AMPL7155551814	CAGCTCACAAGAGAAGAAAATACTGC	CCTCTAACACTCCCTTAACTTTGTGT	hg19	BRCA2	chr13	32914562	32914588	32914710	32914736
AMPL7162441580	TCTGGATTTAGTACAGCAAGTGGAAAG	GGTTTCTCTTATCAACACGAGGAAGT	hg19	BRCA2	chr13	32914658	32914685	32914806	32914832
AMPL7157781196	TCAGAACTGAGCATAGTCTTCACTATTCA	TCTGAAGAACCACCTTCAACATTTAAGTTA	hg19	BRCA2	chr13	32914749	32914778	32914893	32914923
AMPL7154374407	ACCCAGAGCACTGTGTAAACTC	ACTTTGGTTCCTAATACCAACTGTTGT	hg19	BRCA2	chr13	32914830	32914852	32914977	32915004
AMPL7157781743	CTCCATATCTCTCTCAATTTCAACAAGACA	ATTTGTTTTCACAGGAACATCAGAAAAAGT	hg19	BRCA2	chr13	32914947	32914977	32915086	32915116
AMPL7158722437	ACAGGCTTCACCTAAAAACGTAAAAATG	TGTCAGTTCATCATCTTCCATAAAAGCT	hg19	BRCA2	chr13	32915041	32915069	32915187	32915215
AMPL7160426224	GATTCAGAAAACTACTTTGAAACAGAAGCA	GCTCTCCTCTTCTTTTTCCAATTCTTG	hg19	BRCA2	chr13	32915144	32915174	32915291	32915318
AMPL7153071316	AAAATAATTGTTTCCTAGGCACAATAAAAGAT	AATGTTCATTTATAAAAACGAGACTTTTCTCAT	hg19	BRCA2	chr13	32920946	32920978	32921071	32921104
AMPL7158810221	GATCGAAGATTGTTTATGCATCATGTTTCT	ACGGGAAGTGTTAACTTCTTAACGTT	hg19	BRCA2	chr13	32920975	32921005	32921122	32921148
AMPL7160999701	TGACACTAACGTTAAGAAGTTAACACTTCC	ATTCCTCTCAACCTTAGTACTTCATCCATA	hg19	BRCA2	chr13	32921116	32921146	32921260	32921290
AMPL7164928101	CATTTTCACAGAGTTGAACAGTGTGTTAG	CTGCTTGATTGGAGTTGTTTTTGTTAAAC	hg19	BRCA2	chr13	32929233	32929262	32929357	32929386
AMPL7153554845	AGGAATATTAACTTGGAGGAAAACAGACAA	ACAATACCTAAAGGTTCTTCTTCACACTTT	hg19	BRCA2	chr13	32929260	32929290	32929402	32929432
AMPL7158714060	GCTGTAACTTTCACAAAGTGTGAAGAAG	AGGGCTTTAAAATTACCACCACCAA	hg19	BRCA2	chr13	32929389	32929417	32929511	32929536
AMPL7154390628	TGATAGATTTAATTACAAGTCTTCAGAATGCCA	GAACTTGGCCTCCTACTGCT	hg19	BRCA2	chr13	32930559	32930592	32930703	32930723
AMPL7152996447	AACATCCACTCTGCCTCGAATC	TGTGTTCATTCTTTAAACAAAGCCATTTGT	hg19	BRCA2	chr13	32930671	32930693	32930815	32930845
AMPL7156718126	AACTTAATGATCTTGAACAATGTAGTTTTTGT	CCCAAATTCTAGAAATAAGCTTTGGATCCA	hg19	BRCA2	chr13	32936549	32936581	32936682	32936712
AMPL7162077259	TTTATTTGTTCAGGGCTCTGTGTGA	ATTCCTTAGGAAAGGCACATTCCATAG	hg19	BRCA2	chr13	32936647	32936672	32936751	32936778
AMPL7158714094	GCAGCTATGGAATGTGCCTTTC	TGTGCAACATTTTGACATGGAAGTC	hg19	BRCA2	chr13	32936748	32936770	32936897	32936922
AMPL7164928102	CATTACGTAATCATATACGGCAGTATGGTT	GGAAGCAAGCAATGCATGAATGT	hg19	BRCA2	chr13	32936848	32936878	32936999	32937022
AMPL7154368616	AGTGGAATTCTAGAGTCACACTTCCT	GCGCTCAATGAAATTATGTCAGAAACAC	hg19	BRCA2	chr13	32937261	32937287	32937404	32937432
AMPL7158524769	GGGATGACACAGCTGCAAAAAC	GGGAGGATCTAACTGGGCCTTA	hg19	BRCA2	chr13	32937372	32937394	32937522	32937544
AMPL7158720774	GCAATAAAACTAGTAGTGCAGATACCCA	CTCCATGAAGAATAATCTTCTGACCAACT	hg19	BRCA2	chr13	32937453	32937481	32937576	32937605
AMPL7164928103	AGACTTTTTAAAGTGAATATTTTTAAGGCAGTT	GAGCAGGCCGAGTACTGTTA	hg19	BRCA2	chr13	32944419	32944452	32944546	32944566
AMPL7163714408	TAAGGCAGTTCTAGAAGAATGAAAACTCTTATG	CAGAGGAAAAGGTCTAGGGTCAG	hg19	BRCA2	chr13	32944442	32944475	32944593	32944616
AMPL7158810462	CCTGCTCGCTGGTATACCAAAC	CATCATACCTGTATAGGGTATGCTCTTT	hg19	BRCA2	chr13	32944560	32944582	32944674	32944702
AMPL7160425952	GTGCCTGGCCTGATACAATTAACT	CTCCACATATTTTGCTGCTTCCTT	hg19	BRCA2	chr13	32945020	32945044	32945149	32945173
AMPL7153554870	TGGTGTGTGTAACACATTATTACAGTGG	TTTACCTTCATGTTCTTCAAATTCCTCCT	hg19	BRCA2	chr13	32945068	32945096	32945213	32945242
AMPL7160426489	ATGTGGAGGCCCAACAAAAGA	AAATGTTAAATTCAAAGTCTCTAAGACTTTGTT	hg19	BRCA2	chr13	32945166	32945187	32945280	32945313
AMPL7154338639	GCTTGGTTCTTTAGTTTTAGTTGCTTTTGA	TGCTGCATTCTTCACTGCTTCATA	hg19	BRCA2	chr13	32950736	32950766	32950886	32950910
AMPL7158722555	AAGTTCGTGCTTTGCAAGATGG	GCATTTCAACATACTCCTTCCTGTGA	hg19	BRCA2	chr13	32950855	32950877	32951003	32951029
AMPL7163241742	TACATTAACCACACCCTTAAGATGAGC	GCCTGTGATTATTCAAGGCTCTTAAC	hg19	BRCA2	chr13	32953325	32953352	32953473	32953499
AMPL7162077260	AATGGTCACAGGGTTATTTCAGTGAA	GGTTGTGACATCCCTTGATAAACCTT	hg19	BRCA2	chr13	32953443	32953469	32953577	32953603
AMPL7164928104	CACAGGCAAATGTTGAATGATAAGAAACA	TGAATAGCTTACAATACGCAACTTCCA	hg19	BRCA2	chr13	32953493	32953522	32953606	32953633
AMPL7158713994	CTTCTTCCATTGCATCTTTCTCATCTTTC	TGTCGCTGCTAACTGTATGTTAGC	hg19	BRCA2	chr13	32953849	32953878	32953999	32954023
AMPL7158714031	TGAGTATTTGGCGTCCATCATCAG	CAATGAAAGGTTTGTACCGGTAGTTG	hg19	BRCA2	chr13	32953893	32953917	32954041	32954067
AMPL7158714097	AAAAACTCAGTATCAACAACTACCGGTA	CCCGTGGCTGGTAAATCTGAAA	hg19	BRCA2	chr13	32954026	32954054	32954161	32954183
AMPL7158713995	AAGTGCTTGTTAGTTTATGGAATCTCCAT	GGTCCACCTCAGAACAAGATGG	hg19	BRCA2	chr13	32954086	32954115	32954224	32954246
AMPL7158714032	CAAATTTTTAGATCCAGACTTTCAGCCAT	CCAACTGGTAGCTCCAACTAATCA	hg19	BRCA2	chr13	32954200	32954229	32954350	32954374
AMPL7158810307	GGTGGACCTAATAGGATTTGTCGTT	GAGGCTTACTTTCAGATCACTAGTTAGC	hg19	BRCA2	chr13	32954239	32954264	32954385	32954413
AMPL7157838265	GAGTTTCCTTTCTTGCATCTTAAAATTCATCT	TTAAGGTCTATCCAAAACTTTATTGCCAGT	hg19	BRCA2	chr13	32968751	32968783	32968868	32968898
AMPL7162843905	CCCTTTCGTCTATTTGTCAGACG	GAAGGCCTGATTTGGATTCTGGT	hg19	BRCA2	chr13	32968833	32968856	32968952	32968975
AMPL7164928233	GACCTTAATGAGGACATTATTAAGCCTCAT	GAAAGTGGCCCTCTTTTGGACTA	hg19	BRCA2	chr13	32968891	32968921	32969012	32969035
AMPL7164928105	AGGCCTTCTTACTTTATTTGCTGGA	TGATGCTGAAAAGTAACCTTACCTCAA	hg19	BRCA2	chr13	32968968	32968993	32969065	32969092
AMPL7164928234	CCACTTTCAAGAGACATTCAACAAAATGAA	ACTTTACCTCACATACTACCTCAACTATCC	hg19	BRCA2	chr13	32969028	32969058	32969157	32969187
AMPL7158811262	CAGCATCACCACACATTTTGGT	CTCCTGAGGTTCATGGGCAATT	hg19	BRCA2	chr13	32969085	32969107	32969200	32969222
AMPL7158490865	GTGGGTTTGCAATTTATAAAGCAGCT	ACCAGGAATGATTTGAGCAGTGT	hg19	BRCA2	chr13	32970990	32971016	32971140	32971163
AMPL7158714098	CATATACTGCATGCAAATGATCCCAAG	TATACAACAGAATATACGATGGCCTCCATA	hg19	BRCA2	chr13	32971077	32971104	32971221	32971251
AMPL7158810231	TCCTGGTACAGGAAACAAGCTTC	CTATACTTACAGGAGCCACATAACAACC	hg19	BRCA2	chr13	32971157	32971180	32971296	32971324
AMPL7158713996	GGGAGACTGTGTGTAATATTTGCGT	TTTGGCCATACAAAGTGATAAAGGACT	hg19	BRCA2	chr13	32972184	32972209	32972331	32972358
AMPL7158715304	TTTTTATCAGATGTCTTCTCCTAATTGTGAG	CCCTTTACAAGACTTTGAAGTCATCT	hg19	BRCA2	chr13	32972289	32972320	32972389	32972415
AMPL7158714063	GCCAAAAGGAAGTCTGTTTCCACA	CCGGAGAAACAAATGTACAAATGGG	hg19	BRCA2	chr13	32972353	32972377	32972502	32972527
AMPL7162077258	AGAGATTGATGACCAAAAGAACTGCAA	TTTTCTTTATGGGTGTTTCGTATTTGGTG	hg19	BRCA2	chr13	32972421	32972448	32972564	32972593
AMPL7158129686	GAGTTGTGGCACCAAATACGAAAC	CCAGACAAAAGAGCTTGGGTATTTATCA	hg19	BRCA2	chr13	32972556	32972580	32972686	32972714
AMPL7153819959	TCTTTTGGAAAGTAATTCAATAGCTGACGA	TCAGTCTGAGATAATCTTCTGAACTGGT	hg19	BRCA2	chr13	32972646	32972676	32972769	32972797
AMPL7164928106	CCTTTTTACTATTCCAGTGTGATCTCTGAA	CAGGCAGAATCAGTGCCAATTT	hg19	BRCA2	chr13	32973646	32973676	32973794	32973816
AMPL7153077892	ATGGTCATCCAAACTCAAACTTGAGA	AAAAAGGACGTAACAAATGAGAGTATCATC	hg19	BRCA2	chr13	32973754	32973780	32973898	32973928
AMPL7153011526	GCGGAAGTCAGTTCAGACTCC	CGAATGCGTCCCTCGCAA	hg19	CDH1	chr16	68771229	68771250	68771385	68771403
AMPL7158550977	CTGTTGGTTTCGGTGAGCAG	TCTCGGCGTCAAAGCCAGG	hg19	CDH1	chr16	68772130	68772150	68772238	68772257
AMPL7158551008	GCCGAGAGCTACACGTTCAC	GGGTGTGGGAGTGCAATTTCT	hg19	CDH1	chr16	68772251	68772271	68772371	68772392
AMPL7158551042	TTTGGAGAAGGAATGCTCTTGTCTTTAA	CCGTAGAGGCCTTTTGACTGTA	hg19	CDH1	chr16	68835505	68835533	68835657	68835679
AMPL7155285574	GTCGACAAAGGACAGCCTATTTTTC	CCCACTGTATTCAGCGTGACTT	hg19	CDH1	chr16	68835594	68835619	68835746	68835768
AMPL7158551009	CTCTACGGTTTCATAACCCACAGA	CGCACTAAAACAACAGCGAACTT	hg19	CDH1	chr16	68835672	68835696	68835817	68835840
AMPL7158551043	AAACTGTACACTGCCCACAGAA	CAGGAGAGGAGTTGGGAAATGTG	hg19	CDH1	chr16	68842212	68842234	68842358	68842381
AMPL7156624829	TGTTCCTCATCTTCTTTCCTTTTAGGC	CTCTACCTGAACCAGGTTTTTAGGAAA	hg19	CDH1	chr16	68842302	68842329	68842449	68842476
AMPL7158551010	CTGGCCTCAGAAGACAGAAGAGAGAC	CAACACTGGGTCTTTTCCCTTTC	hg19	CDH1	chr16	68842379	68842405	68842529	68842552
AMPL7162879100	CAGTGTTGGGATCCTTCTTTACTAATTCTT	GTCACCTTCAGCCATCCTGTTT	hg19	CDH1	chr16	68842545	68842575	68842692	68842714
AMPL7153011488	TTCATTTTGTCTTCAGATCAAATCCAACA	AGTGTATGTGGCAATGCGTTCT	hg19	CDH1	chr16	68842580	68842609	68842729	68842751
AMPL7157269990	AAGGTGACAGAGCCTCTGGATA	AGGTCAAGAGGTGTCAAGTTAAGC	hg19	CDH1	chr16	68842707	68842729	68842856	68842880
AMPL7153788722	ACCCTCACTTGGTTCTTTCAGC	TGGATATACCTGGAAGAGCACCTT	hg19	CDH1	chr16	68844079	68844101	68844229	68844253
AMPL7158551011	CGAATTCACCCAGGAGGTCTTTAAG	AGAAGTTCTGTCCGTAGGAAGGA	hg19	CDH1	chr16	68844192	68844217	68844343	68844366
AMPL7154413684	TGTCTAAACCTTCATCTCCTTGAACTCT	ACTCCTGTGTTCCTGTTAATGGTG	hg19	CDH1	chr16	68845554	68845582	68845704	68845728
AMPL7158550978	CCTGAGCTCCCTGACAAAAATATGTT	ACAACTGGCCTAGCAGGATTTT	hg19	CDH1	chr16	68845679	68845705	68845831	68845853
AMPL7153170487	GCACATGGTTAAATATTCTGGTTCCATG	CAGCTGTTGCTGTTGTGCTTAA	hg19	CDH1	chr16	68845939	68845967	68846091	68846113
AMPL7158551046	TGTGTCGATCTCTCTGCAGAGT	AAACCCTCTAAGGAGTTATAGAATTACCG	hg19	CDH1	chr16	68846019	68846041	68846164	68846193
AMPL7158550979	GCTGTGATCACAGTCACTGACA	ACATTCTCTAGTCTGGAGAGAGTTTTCA	hg19	CDH1	chr16	68846110	68846132	68846255	68846283
AMPL7158551012	GTACTTTGTAAATGACACATCTCTTTGCTC	GTGACGACAAATTGTCCACCAT	hg19	CDH1	chr16	68847181	68847211	68847333	68847355
AMPL7153078003	TCACCACACTGAAAGTGACTGATG	AGTTTCTGCATCTTGCCAGGTA	hg19	CDH1	chr16	68847256	68847280	68847408	68847430
AMPL7153077993	CGTTTTGTTTTTAACTTCATTGTTTCTGCT	GCTTCATTCACATCCAGCACAT	hg19	CDH1	chr16	68849382	68849412	68849523	68849545
AMPL7158551013	CGTAGCAGTGACGAATGTGGTAC	CTGGGCAGTGTAGGATGTGATT	hg19	CDH1	chr16	68849456	68849479	68849608	68849630
AMPL7153078035	CCCATCTTTGTGCCTCCTGAAA	TGATATAAAATAACCAGTTGCTGCAAGTCA	hg19	CDH1	chr16	68849547	68849569	68849684	68849714
AMPL7158550980	GTTGGTTTTCAAAATAAAAACGTTGGAAGT	ACCAGTGTCCGGATTAATCTCCA	hg19	CDH1	chr16	68853063	68853093	68853214	68853237
AMPL7153788726	CCCGTTCAGATATCGGATTTGGA	CCCTTACCATTGTCTGTAGCTATGA	hg19	CDH1	chr16	68853174	68853197	68853310	68853335
AMPL7153078006	GCTGGACAGGGAGGATTTTGAG	AAGAAAAAGAATGAACTCTTCCCTCCAA	hg19	CDH1	chr16	68853258	68853280	68853400	68853428
AMPL7158550981	CCAAGCTGCCACATTTTCTGTG	GGCTTTGGATTCCTCTCACAGA	hg19	CDH1	chr16	68855869	68855891	68855996	68856018
AMPL7158551014	TTCTCCAGTTGCTACTGGAACAG	TTCTGCTGTGAAGGGAGATGTATTG	hg19	CDH1	chr16	68855905	68855928	68856054	68856079
AMPL7158551047	CCAAAGCCTCAGGTCATAAACATCA	CATGGCAGTTGGAGCAAAGTTG	hg19	CDH1	chr16	68856011	68856036	68856152	68856174
AMPL7153319957	CACTAGCAATTTTATTCTGGAATGAGCTTT	ACTTGGTCTTTATTCTGGTTATCCATGAG	hg19	CDH1	chr16	68857224	68857254	68857369	68857398
AMPL7158551015	TTTGAAGCCAAAGATGGCCTTAGA	GCAGGAATTTGCAATCCTGCTT	hg19	CDH1	chr16	68857318	68857342	68857469	68857491
AMPL7158551048	ACCAAGTGACCACCTTAGAGGT	CAGCTGGACTTACTTAGCAAAGC	hg19	CDH1	chr16	68857392	68857414	68857519	68857542
AMPL7154310103	GGGATTCTTGGAGGAATTCTTGC	CTGGCATAACTTGGGAGTCTCT	hg19	CDH1	chr16	68857499	68857522	68857645	68857667
AMPL7153545989	CTGGCCTTCTTTATCTTTGGCTCT	TCCGCCTCCTTCTTCATCATAGT	hg19	CDH1	chr16	68862021	68862045	68862172	68862195
AMPL7156624838	CCACCATCCCAGTTCTGATTCTG	ACCACTGAGCTACCAAGGTTTTC	hg19	CDH1	chr16	68862065	68862088	68862216	68862239
AMPL7153011459	AGGCATCATCCAACCATAATCTATAAACTG	GGTTGGTGCAACGTCGTTAC	hg19	CDH1	chr16	68863458	68863488	68863611	68863631
AMPL7155285504	GCTCGGCCTGAAGTGACT	TCCTGAGCTTAGAGATGAGCCAT	hg19	CDH1	chr16	68863593	68863611	68863728	68863751
AMPL7158551049	GGTGTGCCCTTCCTTTCACTAAAA	GGAGTTCAGGGAGCTCAGACTA	hg19	CDH1	chr16	68867144	68867168	68867281	68867303
AMPL7153359885	TGTCCCTTCTTCTTTAGAATCTGAAAGC	CCCATTCGTTCAAGTAGTCATAGTCC	hg19	CDH1	chr16	68867176	68867204	68867323	68867349
AMPL7158551016	TGAACTCCTCAGAGTCAGACAAAGA	GATTTCTGCATTTCCCAGCACAT	hg19	CDH1	chr16	68867296	68867321	68867431	68867454
AMPL7154793774	CCGCTCGCCAGTCCATTT	CTGCCCTCGGAGCCAAAAGA	hg19	CDKN1B	chr12	12870540	12870558	12870646	12870666
AMPL7162913210	GGGTCTGTGTCTTTTGGCTCC	CACGTTTGACATCTTTCTCCCG	hg19	CDKN1B	chr12	12870638	12870659	12870763	12870785
AMPL7158948836	CCGGGAGAAAGATGTCAAACG	CCGGGTTAACTCTTCGTGG	hg19	CDKN1B	chr12	12870763	12870784	12870883	12870902
AMPL7162913211	CAAACGTGCGAGTGTCTAACG	GGCTCGCCTCTTCCATGTC	hg19	CDKN1B	chr12	12870778	12870799	12870923	12870942
AMPL7164928082	GGACTTGGAGAAGCACTGCAG	GTCTGTAGTAGAACTCGGGCAA	hg19	CDKN1B	chr12	12870902	12870923	12871022	12871044
AMPL7161303004	GGGCAAGTACGAGTGGCAA	ATGCGTGTCCTCAGAGTTAGC	hg19	CDKN1B	chr12	12870986	12871005	12871139	12871160
AMPL7153023962	TCCGGCTAACTCTGAGGACA	CCCAAACACATTCTATGGTTGGGAA	hg19	CDKN1B	chr12	12871136	12871156	12871259	12871284
AMPL7153023967	GGATGACGGATCCAGGATTGTG	TCTGTTCTGTTGGCTCTTTTGTTTTG	hg19	CDKN1B	chr12	12871627	12871649	12871769	12871795
AMPL7156851072	CCCTGCGCTTAGATTCTTCTACT	AGTGCGTGCTCCTTTAGTGATC	hg19	CDKN1B	chr12	12871747	12871770	12871895	12871917
AMPL7161925238	GAACAGAAGAAAATGTTTCAGACGGTT	CAACCAGTAAGATCAGGTATCGTGA	hg19	CDKN1B	chr12	12871789	12871816	12871938	12871963
AMPL7159152575	GGGAAGGCATATATCTACGTTAAAAGGC	GGAAACTTAGATCATCAGTCACCGAA	hg19	CDKN2A	chr9	21968058	21968086	21968172	21968198
AMPL7154409856	TGTAGGACCTTCGGTGACTGAT	GGATGTGCCACACATCTTTGAC	hg19	CDKN2A	chr9	21968164	21968186	21968281	21968303
AMPL7160670173	GTTTCTCAGAGCCTCTCTGGTT	GTGAAGCCATTGCGAGAACTTT	hg19	CDKN2A	chr9	21968203	21968225	21968350	21968372
AMPL7153668267	CCATTTCGGGATTATTTCCCATTTGC	TTTGTACCCTGAGAGCTTCCAAAG	hg19	CDKN2A	chr9	21970704	21970730	21970854	21970878
AMPL7158409213	CGGGCTGAACTTTCTGTGCT	ATCGCGATGTCGCACGG	hg19	CDKN2A	chr9	21970816	21970836	21970973	21970990
AMPL7159443230	CCATCATCATGACCTGCCAGA	GAACTCAAGAAGGAAATTGGAAACTGG	hg19	CDKN2A	chr9	21971195	21971216	21971341	21971368
AMPL7153219066	GGCTCCTCATTCCTCTTCCTTG	CGACTCTGGAGGACGAAGTTT	hg19	CDKN2A	chr9	21974470	21974492	21974616	21974637
AMPL7157484766	CGAAGCGCTACCTGATTCCA	CTGCCCAACGCACCGAATA	hg19	CDKN2A	chr9	21974587	21974607	21974699	21974718
AMPL7153078246	TGTCTAAGTCGTTGTAACCCGAATG	CCGCTTCCTAGAAGACCAGGTA	hg19	CDKN2A	chr9	21993983	21994008	21994134	21994156
AMPL7162028358	CGGACTTTTCGAGGGCCTTT	CGAGTGAGGGTTTTCGTGGT	hg19	CDKN2A	chr9	21994113	21994133	21994256	21994276
AMPL7153002976	TAGACGCTGGCTCCTCAGTA	TCTTGGTGACCCTCCGGATT	hg19	CDKN2A	chr9	21994166	21994186	21994297	21994317
AMPL7157262043	GGTGCTGGAGCGAATCAAGTTAA	CCAGGTTCTAGCCCAGGTATTC	hg19	CHEK2	chr22	29084965	29084988	29085116	29085138
AMPL7158790409	GGGTAGAGCTGTGGATTCATTTT	TGGACGGACATTTTTCCTCCC	hg19	CHEK2	chr22	29085138	29085161	29085290	29085311
AMPL7163040996	GTAACCCATCCTCCAAGATACCC	CCTTAAGACACCCGTGGCTT	hg19	CHEK2	chr22	29089869	29089892	29090022	29090042
AMPL7162068516	ATTAAACACTCAACAAAGTAAACATGTTTCTGT	GTGGATCCAAAGGCACGTTTTAC	hg19	CHEK2	chr22	29089914	29089947	29090053	29090076
AMPL7160191534	CTTAAGGCTTCTTCTGTCGTAAAACG	AGACCCTCTCTGCTCTTTCTGAA	hg19	CHEK2	chr22	29090036	29090062	29090186	29090209
AMPL7161980452	CAGAATTGACAGGAGAAAACACCATG	TGAAGGATCAGATCACCAGTGGAA	hg19	CHEK2	chr22	29091011	29091037	29091159	29091183
AMPL7161980344	CCCAGACTTCAGGAATGAAGTTGTATT	AAAAGAAATCTTTATATCTGAATGCCACTGAGA	hg19	CHEK2	chr22	29091133	29091160	29091274	29091307
AMPL7161980453	TCCTTCAGTGACACTTGAGTCCT	AAAGAAAAATCTGACTTTTCATTATGCTGAA	hg19	CHEK2	chr22	29091177	29091200	29091306	29091337
AMPL7164928282	GACAACAGAGCAAGACACATTTGTG	GCGCCTGAAGTTCTTGTTTCTG	hg19	CHEK2	chr22	29091620	29091645	29091761	29091783
AMPL7163432014	CCTACCAGTCTGTGCAGCAAT	GGAGAGACCTCTCTCATGAGAACC	hg19	CHEK2	chr22	29091662	29091683	29091807	29091831
AMPL7160212184	GGGTTCCACATAAGGTTCTCATG	TACAATAGAAACTGATCTAGCCTACGTGT	hg19	CHEK2	chr22	29091795	29091818	29091940	29091969
AMPL7164928149	ACAAAAGGGAATAATGTTGAACTTGCC	AATTTAAGCAAAATTAAATGTCCTAACTTGCAA	hg19	CHEK2	chr22	29091874	29091901	29092013	29092046
AMPL7161221911	TGAAAGGGTCAGATTCTCATCCTTTTTAC	CACCGTGACTTAAAGCCAGAGA	hg19	CHEK2	chr22	29092777	29092806	29092929	29092951
AMPL7161220123	GACAGTCCTCTTCTTGAGATGACAG	GTTTCACCCAGCTGTGAGATGT	hg19	CHEK2	chr22	29092897	29092922	29093049	29093071
AMPL7158791276	TCGCCAGTGAGAGCTTTTTCAT	TTTGACAGCTGCCTTTCTTTTAGTTG	hg19	CHEK2	chr22	29095645	29095667	29095778	29095804
AMPL7164928150	TTTTGCCAAGAAGAGAACAGCAAAC	GCAAGCTCTATTTTTACCAGATGCTCT	hg19	CHEK2	chr22	29095689	29095714	29095836	29095863
AMPL7158790839	CTGTCAAAAGAATTGAGGGCTTCTTTTAC	CCTTGCCTTTGTGTTTCAGGATG	hg19	CHEK2	chr22	29095797	29095826	29095921	29095944
AMPL7164928151	AGCTTGCAGGTAGCTTCTTTCA	TCAACTGTTTGCTTGTCTTAATGAATTTGT	hg19	CHEK2	chr22	29095857	29095879	29096001	29096031
AMPL7155632444	TGACTGTGTGAAATAACACACAAAAATAAA	TTTTTCACTATACATTTGTGATTGGTGGT	hg19	CHEK2	chr22	29115214	29115244	29115321	29115350
AMPL7158791279	GAGTGTTATAAAATCAGAAATGAGAAACCACC	TTTTTGATCTGACTGTAGATGATCAGTC	hg19	CHEK2	chr22	29115296	29115328	29115436	29115464
AMPL7157739695	TTACCTTCCAAGAGTTTTTGACATGATGTA	TAAATTTTAGAATCAGTGATCGCCTCTTGT	hg19	CHEK2	chr22	29115379	29115409	29115515	29115545
AMPL7155873755	ACTCACTTAAACCATATTCTGTAAGGACA	AGAGCTTGTAGGGAAAGGAAAACG	hg19	CHEK2	chr22	29120868	29120897	29121017	29121041
AMPL7158527137	CTTTATTTCTGCTTAGTGACAGTGCAATTT	ATGTTCTCTATTTTAGGAAGTGGGTCCTA	hg19	CHEK2	chr22	29120965	29120995	29121099	29121128
AMPL7163061320	TACAAAGGTTCCATTGCCACTGT	CCCATGTATCTAGGAGAGCTGGTA	hg19	CHEK2	chr22	29121047	29121070	29121192	29121216
AMPL7157481606	CATTTTGTTTCAGACTTTGAATAGCAGAGA	TGATGAACCACTGCTGAAAAGAACA	hg19	CHEK2	chr22	29121126	29121156	29121275	29121300
AMPL7153881551	TACATGGGTATTCATTACCTACCCTGAA	CCCTCTGATGCATGCTTTTATATTACAG	hg19	CHEK2	chr22	29121209	29121237	29121355	29121383
AMPL7154768967	TCATTGCTTGTTCATGCATGATGTTC	CCCTTCAGGATGGATTTGCCAA	hg19	CHEK2	chr22	29130243	29130269	29130395	29130417
AMPL7153373430	GTGATACTATACAACAAAGGGTCTTACCA	GGGACACTGAGCTCCTTAGAGA	hg19	CHEK2	chr22	29130364	29130393	29130516	29130538
AMPL7153206773	CTTGGTCCTCAGGTTCTTGGT	CTCACAGTCCCAGGGCATATC	hg19	CHEK2	chr22	29130460	29130481	29130593	29130614
AMPL7158527987	AGTTTGGCATCGTGCTGGTA	GTTGTTGGACACTTTCTTTTTGAGGT	hg19	CHEK2	chr22	29130565	29130585	29130713	29130739
AMPL7158790846	CCGAGACATCACGACCTCAAAA	GGTCTGGGCTGTTAGGACTTTT	hg19	CHEK2	chr22	29130701	29130723	29130852	29130874
AMPL7158830205	AGGGTATTTGAAGTATACCATACAACTGTT	CTGACAAGTAAGCAGGGAGAGAGGAA	hg19	CTNNB1	chr3	41265510	41265540	41265654	41265680
AMPL7163639510	CATTTCCAATCTACTAATGCTAATACTGTTTCG	ACTCAGAGAAGGAGCTGTGGTA	hg19	CTNNB1	chr3	41265975	41266008	41266122	41266144
AMPL7153804930	CAGCAACAGTCTTACCTGGACT	TACTCTTACCAGCTACTTGTTCTTGAGT	hg19	CTNNB1	chr3	41266079	41266101	41266225	41266253
AMPL7163639511	CTCTGAGTGGTAAAGGCAATCCT	ACTTTTTAGTTCTCAAAACTGCATTCTGAC	hg19	CTNNB1	chr3	41266137	41266160	41266277	41266307
AMPL7158830206	GCTGAACTGTGGATAGTGAGTGTTG	CAAACGCTGGACATTAGTGGGA	hg19	CTNNB1	chr3	41266404	41266429	41266556	41266578
AMPL7158830035	TCCCATCTACACAGTTTGATGCTG	CTTACCTGGTCCTCGTCATTTAGC	hg19	CTNNB1	chr3	41266529	41266553	41266679	41266703
AMPL7157855045	CGTTTGGCTGAACCATCACAGA	AGCATTTACTTCAAAGCAGACTAAAAAGC	hg19	CTNNB1	chr3	41266573	41266595	41266717	41266746
AMPL7158830149	GGGAGTAGTTTCAGAATGTCTACCCAATA	TAGCAGACACCATCTGAGGAGAA	hg19	CTNNB1	chr3	41266751	41266780	41266898	41266921
AMPL7164928284	GCAGTTATGGTCCATCAGCTTTCTAAAA	CCAGTAAGCCCTCACGATGATG	hg19	CTNNB1	chr3	41266843	41266871	41266995	41267017
AMPL7164928153	GTCTGCTATTGTACGTACCATGCA	CAAGCATTCTGACATGTTTTCTTACCC	hg19	CTNNB1	chr3	41266914	41266938	41267061	41267088
AMPL7164928285	CATCTTTAAGTCTGGAGGCATTCCT	GAGAGTTGTAATGGCATAAAACAACACA	hg19	CTNNB1	chr3	41267019	41267044	41267165	41267193
AMPL7158830996	TTTTTCTTCTTCCCAGTTCACCAGT	GCAAGGCAACCATTTTCTGCAG	hg19	CTNNB1	chr3	41267135	41267160	41267250	41267272
AMPL7153790392	CTAAAATGGCAGTGCGTTTAGCT	TGTCCAATGCTCCATGAAAACCA	hg19	CTNNB1	chr3	41267222	41267245	41267373	41267396
AMPL7157932182	GGTGGCTGGTTATGTCCTCATT	CTTCAGTCCGGTTTTATTTGCATCAT	hg19	EGFR	chr7	55211009	55211031	55211130	55211156
AMPL7158526934	CCACGTACCAGATGGATGTGAAC	TCCACCCAAAGACTCTCCAAGA	hg19	EGFR	chr7	55221774	55221797	55221926	55221948
AMPL7164928180	CCCGAGGGCAAATACAGCTT	CTCCTCCAAGCAAGGCAAAC	hg19	EGFR	chr7	55221797	55221817	55221951	55221971
AMPL7164928310	GGGCTAGAGGTTCTCACACC	ACGCGGTGGACATGAGAAC	hg19	EGFR	chr7	55226868	55226888	55227021	55227040
AMPL7164928181	GCTAGTGGTTCTCACACCCA	AACATGACACTAGGATGCTATTGGG	hg19	EGFR	chr7	55226979	55226999	55227127	55227152
AMPL7164928311	GGTTGTGTCACCACCAGATCAA	CAAATACACTTCAAAGGTGTGGGTT	hg19	EGFR	chr7	55227338	55227360	55227481	55227506
AMPL7164928182	ACAGGTTGGGTGGTGGATAGAT	GGGAGGATGAATAAAATGCCTTAATGTC	hg19	EGFR	chr7	55227455	55227477	55227570	55227598
AMPL7164928312	GGTTAGAATATGTTCTCAATTTCCAGGCAA	GAAAACTGCAGGTGTTTTTAAAGTTCCT	hg19	EGFR	chr7	55227518	55227548	55227652	55227680
AMPL7164928183	CCCATCTGCCACTGGGTTAAAG	CCACCTTTGATTGACTACAAACTGC	hg19	EGFR	chr7	55227597	55227619	55227729	55227754
AMPL7159768791	CAGTTTTCAAAAGGTGCAGTGTGT	AAGAGAAAACTGACCACTACATTGGAG	hg19	EGFR	chr7	55227673	55227697	55227820	55227847
AMPL7164928184	AAAGGTGGTCTGGAGAAACAAAGT	TATCACATCTCCATCACTTATCTCCTTGA	hg19	EGFR	chr7	55227747	55227771	55227890	55227919
AMPL7154421130	GTTGGAAACGTTGCCTTAGAAGC	AATGAGGTGGAGGAACAAGGAAG	hg19	EGFR	chr7	55240497	55240520	55240648	55240671
AMPL7153009935	TGCCAAGGCCATGGAATCTG	TGCGCTTCCGAACGATGT	hg19	EGFR	chr7	55240615	55240635	55240770	55240788
AMPL7158179947	ATCGGCCTCTTCATGCGAA	TATGTATCTAACATACACAACTGCTAATGGC	hg19	EGFR	chr7	55240746	55240765	55240889	55240920
AMPL7154338483	CCTTCCAAATGAGCTGGCAAGT	GGGTGTAAGAGGCTCCACAA	hg19	EGFR	chr7	55241467	55241489	55241614	55241634
AMPL7163043084	GCTGAGGTGACCCTTGTCTCT	GGAGCCCAGCACTTTGATCTT	hg19	EGFR	chr7	55241574	55241595	55241691	55241712
AMPL7157390320	TCTCTTGAGGATCTTGAAGGAAACTGA	ATGATGGAAATATACAGCTTGCAAGGA	hg19	EGFR	chr7	55241658	55241685	55241805	55241832
AMPL7163073002	GTTCGGCACGGTGTATAAGGTA	GGGAAAAACACTGGAGTTTCCCA	hg19	EGFR	chr7	55241718	55241740	55241861	55241884
AMPL7164928185	CCCAGCAATATCAGCCTTAGGT	TTCTGGGATCCAGAGTCCCTATG	hg19	EGFR	chr7	55242264	55242286	55242409	55242432
AMPL7164928313	GTGCATCGCTGGTAACATCC	GGCTTTCGGAGATGTTGCTTC	hg19	EGFR	chr7	55242321	55242341	55242474	55242495
AMPL7164928186	TCCCAGAAGGTGAGAAAGTTAAAATTCC	GCTGCCAGACATGAGAAAAGGT	hg19	EGFR	chr7	55242425	55242453	55242564	55242586
AMPL7159477924	AAGCCAACAAGGAAATCCTCGA	ACCCACTAGAGCTAGAAAGGGAAA	hg19	EGFR	chr7	55242491	55242513	55242641	55242665
AMPL7164928187	ACTTCACAGCCCTGCGTAAA	CGTCAGTGTGGCTTCGCAT	hg19	EGFR	chr7	55248805	55248825	55248947	55248966
AMPL7153072051	TCTGGCCACCATGCGAAGC	ATAGTCCAGGAGGCAGCCGAA	hg19	EGFR	chr7	55248938	55248957	55249084	55249105
AMPL7163241007	CTCCAGGAAGCCTACGTGATG	CAGTTGAGCAGGTACTGGGAG	hg19	EGFR	chr7	55248980	55249001	55249131	55249152
AMPL7158526937	TGGACTATGTCCGGGAACACA	CCCATGGCAAACTCTTGCTAT	hg19	EGFR	chr7	55249098	55249119	55249244	55249265
AMPL7153277962	GGTCTTCTCTGTTTCAGGGCAT	CTTTGCCTCCTTCTGCATGGTA	hg19	EGFR	chr7	55259395	55259417	55259546	55259568
AMPL7158526938	CGCAGCATGTCAAGATCACAGAT	CCCTGCATGTGTTAAACAATACAGC	hg19	EGFR	chr7	55259485	55259508	55259633	55259658
AMPL7164928188	GGCAAAGTAAGGAGGTGGCTTT	GCGAGCTCACCCAGAATGTC	hg19	EGFR	chr7	55259562	55259584	55259672	55259692
AMPL7153790246	TCAAGGAGATCTCGGGTGATTTTTG	TGTCGTCTATGCTGTCCTCAGT	hg19	EGFR	chr7	55270126	55270151	55270278	55270300
AMPL7153237683	AGTAACCTTCCCTCATTTCCTCCT	GGTTGAGGAGCAGGACTGTTTC	hg19	EGFR	chr7	55270182	55270206	55270334	55270356
AMPL7159906726	GAGTGGCTTGTCTGGAAACAGT	CAGGCTCGGTCATGTGTTTATCT	hg19	EGFR	chr7	55270321	55270343	55270472	55270495
AMPL7160575235	TCTGTCTTGTCTCCCTCTGCTTATAG	GACAGGCAGTGAGAGAGATGTC	hg19	ERBB2	chr17	37865878	37865904	37866026	37866048
AMPL7153980308	GCTGTTTGTGCCTCTCTCTGTTA	GAGACTCACGGCTCTGACAATC	hg19	ERBB2	chr17	37865982	37866005	37866121	37866143
AMPL7155743336	CCCTGTTCTCCGATGTGTAAGG	GAGACATCCCAAGCCTGTTATCC	hg19	ERBB2	chr17	37866071	37866093	37866222	37866245
AMPL7157690689	GGTAAATGGATGTCAGGTGCTGAT	CCACGTCCGTAGAAAGGTAGTT	hg19	ERBB2	chr17	37868036	37868060	37868182	37868204
AMPL7164928122	GGCACGGTAATGCTGCTCA	GTGTTCCATCCTCTGCTGTCA	hg19	ERBB2	chr17	37868109	37868128	37868243	37868264
AMPL7164125094	CCTGCACAACCAAGAGGTGA	CCAAGAGGGTCTGAGGAAGGAT	hg19	ERBB2	chr17	37868227	37868247	37868379	37868401
AMPL7154173584	GGAACACAGCGGTGTGAGAA	GGGTAGAGAGTAGAAGGCAGAGA	hg19	ERBB2	chr17	37868258	37868278	37868408	37868431
AMPL7163241030	GAATGCCAAACACCTTCATGTCC	CTTGATGAGGATCCCAAAGACCA	hg19	ERBB2	chr17	37879479	37879502	37879630	37879653
AMPL7160618171	CCCAAACTAGCCCTCAATCCC	GCAGTCTCCGCATCGTGTA	hg19	ERBB2	chr17	37879529	37879550	37879677	37879696
AMPL7153003089	GCAGCAGAAGATCCGGAAGTA	CATCGCTCCGCTAGGTGTC	hg19	ERBB2	chr17	37879659	37879680	37879804	37879823
AMPL7161457911	CCTAGGGTGGTGAAGGATGTTTG	ACACTTTGATGGCCACTGGAAT	hg19	ERBB2	chr17	37880061	37880084	37880197	37880219
AMPL7154483886	CCCACGCTCTTCTCACTCATAT	GGGCTTACGTCTAAGATTTCTTTGTTG	hg19	ERBB2	chr17	37880125	37880147	37880244	37880271
AMPL7155742911	CAAAGTGTTGAGGGAAAACACATCC	AAAAATAGTCTAGGTTTGCGGGAG	hg19	ERBB2	chr17	37880212	37880237	37880362	37880386
AMPL7161219987	GGACCTGCTGAACTGGTGT	GGAATGGGAAGCACCCATGT	hg19	ERBB2	chr17	37881131	37881150	37881279	37881299
AMPL7153078489	CAGGTCTCTCCGGAGCAAA	GCCAAGTCCCTGTGTACGA	hg19	ERBB2	chr17	37881185	37881204	37881329	37881348
AMPL7153790100	GGATGAGCTACCTGGAGGATGT	CCATCTGCATGGTACTCTGTCT	hg19	ERBB2	chr17	37881303	37881325	37881428	37881450
AMPL7156523217	CTGGACATTGACGAGACAGAGT	AGAAGAGGAAGTCCTCCAACTGT	hg19	ERBB2	chr17	37881416	37881438	37881546	37881569
AMPL7164928249	CAGAGTCTGGTGCTACTTCTCTAC	TGGCCGACATTCAGAGTCAATC	hg19	ERBB2	chr17	37882669	37882693	37882821	37882843
AMPL7160397810	CTGTCCCTTGGGACTGTCTAGA	ATGCGGGAGAATTCAGACACCA	hg19	ERBB2	chr17	37882710	37882732	37882856	37882878
AMPL7164928250	GTCGGCCAAGATTCCGGGA	GCCTGGCATACTGGACTCAT	hg19	ERBB2	chr17	37882836	37882855	37882982	37883002
AMPL7164928123	CTTTGTGGTCATCCAGGTACTGG	CATTCTGTGGAGGAAGGAGAGG	hg19	ERBB2	chr17	37882897	37882920	37883049	37883071
AMPL7156052457	TCTCCACGGTGACTGTGTCATA	GGGACAAGAAAGAAAGTCATGATGG	hg19	ERBB2	chr17	37883419	37883441	37883519	37883544
AMPL7153790498	CCCATCCCAGATCCGTGAGT	CCATTCCCAGGTCACCATCAA	hg19	ERBB2	chr17	37883495	37883515	37883644	37883665
AMPL7158527533	GGGCTGGCTCCGATGTATT	GGGCAACGTAGCCATCAGT	hg19	ERBB2	chr17	37883627	37883646	37883757	37883776
AMPL7155873474	GCCCTCTACAGCGGTACAGT	GCCCATCAGTCTCTCTGCTTAG	hg19	ERBB2	chr17	37883708	37883728	37883814	37883836
AMPL7164928087	AAGAGCGTAACTCCGTCTCAAATTTTA	GAATCCACTGTGACAGAGCAGA	hg19	ERBB3	chr12	56478614	56478641	56478763	56478785
AMPL7163119589	CAGTTAAAGAGTCTTTAATGCCTGAAGGA	GAGGTTGGGCAATGGTAGAGTA	hg19	ERBB3	chr12	56478685	56478714	56478828	56478850
AMPL7164928088	TGGATTCGAGAAGTGACAGGCTA	CATGACGAAGATGGCAAACTTCC	hg19	ERBB3	chr12	56478779	56478802	56478881	56478904
AMPL7159450235	CCAGGTCTACGATGGGAAGTTT	TCTTGGGTCATCATCAAGGAGGTA	hg19	ERBB3	chr12	56478868	56478890	56479018	56479042
AMPL7164928089	TCGTCATGTTGAACTATAACACCAACTC	ACCTTGGAAGAGGCACTTAGAGT	hg19	ERBB3	chr12	56478897	56478925	56479048	56479071
AMPL7153156221	CCTGTCCTCCTGACAAGATGGA	GCTGCAAATGTAAGAGAGGTTCAGT	hg19	ERBB3	chr12	56482363	56482385	56482507	56482532
AMPL7164928090	CAAGGCACTGTCTCATACAGCA	GAGAGGAGAGACTACTAAGGGAACA	hg19	ERBB3	chr12	56486935	56486957	56487082	56487107
AMPL7154193290	GGGATTCCCTCTCAGTGGATCT	GGAAGCCCAGAGATGTGACATTC	hg19	ERBB3	chr12	56487010	56487032	56487161	56487184
AMPL7164928091	CTCCTCTCATCCTGTCTCCTTATTCT	CAGAGCTGCCTATTGGCACTTA	hg19	ERBB3	chr12	56487100	56487126	56487220	56487242
AMPL7164928225	GCTTCCGATCCCTGAAGGAAAT	GGCCGATTATGCTTGATGTCTAGT	hg19	ERBB3	chr12	56487179	56487201	56487296	56487320
AMPL7160686401	CTCTGCTACCACCACTCTTTGA	GTCTAGGGCAGAATAGTCCTTTCAG	hg19	ERBB3	chr12	56487238	56487260	56487387	56487412
AMPL7162017655	CTAGTCCATGTCTTCCTGCAACA	TCACACTTGACCATCACCATGTAG	hg19	ERBB3	chr12	56492519	56492542	56492669	56492693
AMPL7164928092	CAGCCTACCAGTTGGAACACTTAAT	AGGAAAAGGTTAAGATGAAGGGAGAAATC	hg19	ERBB3	chr12	56493777	56493802	56493912	56493941
AMPL7164928226	AGCCCTCACAAACCCTACAGATA	GGGCATGTATCCAGATGATGGA	hg19	ERBB3	chr12	56493852	56493875	56493974	56493996
AMPL7164928093	TCATCCTAGAGCCAGAGCCTTTTAA	GGACACTGATTAAACCTCAGAGGTTTC	hg19	ERBB3	chr12	56493949	56493974	56494095	56494122
AMPL7164928227	CATGCCCATGAACCAGGGTA	TTTTTGCAGGACACTGATTAAACCT	hg19	ERBB3	chr12	56493990	56494010	56494105	56494130
AMPL7164928142	GACCATACTACAAGTAGCAGTAGCCTA	TCCTATGCGAGACAAACCCAAAC	hg19	ERBB4	chr2	212251429	212251456	212251580	212251603
AMPL7156041214	TGAACTTCGAATGGCGATCGTT	CCCATGTCCAAGAGGACAGTAG	hg19	ERBB4	chr2	212251536	212251558	212251687	212251709
AMPL7161814491	GCATAGGAGTCATGTAACCTTCCT	CTACTGCTGAGATTTTTGATGACTCCT	hg19	ERBB4	chr2	212251596	212251620	212251742	212251769
AMPL7164928270	GTAACAACTACCTTCCTTTTTAAGGGTTG	CGGGACAACAGAAAAGCTGAAAATT	hg19	ERBB4	chr2	212566552	212566581	212566694	212566719
AMPL7156041226	CTGACCGGATGTTATTTTTAATTGTTTGGT	CATACCATTAACTGGACAACACTCTTCA	hg19	ERBB4	chr2	212566600	212566630	212566745	212566773
AMPL7164928271	TGTCCCGGATTACTATTCTCTGGT	CAACAGGGCATCACCTCTCTAC	hg19	ERBB4	chr2	212566713	212566737	212566844	212566866
AMPL7154338430	ACAGGTTGCTGTTGTCAGTAATATAGATG	GTGACAGCCTTATTTTACTCCGGAA	hg19	ERBB4	chr2	212566782	212566811	212566931	212566956
AMPL7164928272	CCCTGTTGCTTGAGGATAAGC	AAACACAGATTTATTGATTCAGTTTCCATTTAT	hg19	ERBB4	chr2	212566859	212566880	212566986	212567019
AMPL7164928143	ATTTTTGACCTTAGTCACCAAACTAAAGTT	TTGTTTATTTGATTCCTCTGGAAGCTGA	hg19	ERBB4	chr2	212576558	212576588	212576679	212576707
AMPL7164928273	TGCTTTTGTTGGTGAGGAGCAT	GGGAATTTGATCTTTCTAGTCACTGGT	hg19	ERBB4	chr2	212576639	212576661	212576782	212576809
AMPL7164928144	CTTGCACAAAAATTTAATACTGACCCATGA	GCATTGGCACAGGATCATTGAT	hg19	ERBB4	chr2	212576751	212576781	212576870	212576892
AMPL7164928274	AATTCCCATTGATCTTGGTACAGTTTATGA	TGAAGATGCAATGATTTATTGGCCAAAAATAA	hg19	ERBB4	chr2	212576803	212576833	212576939	212576971
AMPL7153634311	CTGTAGAAACAAGACTCAGAGTTAGGG	CCAGTAGTGAATGTTGAACGAATGAATAATT	hg19	ERBB4	chr2	212576902	212576929	212577045	212577076
AMPL7154988284	GAGTAACTGTTCAAAATTATGGAAAGCGT	TTTGCCCAAAAGGTGAGTGGTA	hg19	ERBB4	chr2	212578113	212578142	212578249	212578271
AMPL7164316987	ACCTTGTTATATAGGCCCAGTTCTAACTAA	CTGCCCTAGTTCCAAGATGGAA	hg19	ERBB4	chr2	212578209	212578239	212578314	212578336
AMPL7164928275	GGCAAATGTCAGTGCAAGGTT	TGTTTTGAGCTTGTTTGCTGAATGT	hg19	ERBB4	chr2	212578266	212578287	212578415	212578440
AMPL7164928145	CACACAAGAACTGGAATCTACCACAA	AAACAAAGAGTTGTTTAAGGGTAAGATACA	hg19	ERBB4	chr2	212578342	212578368	212578486	212578516
AMPL7164928276	AGTAGACAACCTAGTGAGGGAATGA	CTGCTTTGTATGTCTGTGATTTCTCTCT	hg19	ERBB4	chr2	212589633	212589658	212589779	212589807
AMPL7153154302	CAAAGATTCAGTATGCCTGAATCAAATAGG	AGATGCTACGGACCTTACGTCA	hg19	ERBB4	chr2	212589724	212589754	212589862	212589884
AMPL7164928277	CAAAGCAGTCTGTGTCCTTAGGT	CCTGGTGGCAGACTTTGATCAT	hg19	ERBB4	chr2	212589800	212589823	212589942	212589964
AMPL7164928146	TAGCATCTGCCGTCACATTGT	CTCATTCATTAAATGTTTGCTGAATTGAGT	hg19	ERBB4	chr2	212589877	212589898	212590014	212590044
AMPL7164928278	GAGTGACAATTTCTCACCCTGTCTT	GATCGTCATAAGGCATTGTAATTATTTGCT	hg19	ERBB4	chr2	212589988	212590013	212590127	212590157
AMPL7162773037	AACTGAACATTTCAATGAATGCAATCAAAG	CATGGCCTTCCAACTTGACTCT	hg19	ERBB4	chr2	212652626	212652656	212652775	212652797
AMPL7164928279	TAAGCATAACTCATTCATCGCCACATAG	CAAATTCCTTTGTTATGCAGACACCAT	hg19	ERBB4	chr2	212652680	212652708	212652823	212652850
AMPL7154193544	GGCCATGGGTTCCGAACAATAT	AAGAGCAAATCACTTTTGTTGATTACCT	hg19	ERBB4	chr2	212652791	212652813	212652937	212652965
AMPL7164928280	GAATTTGTTCTGGTCTACATAGACTCCA	AAGATATCTTGGCTATTAGCAACATGACTC	hg19	ERBB4	chr2	212652844	212652872	212652987	212653017
AMPL7154484570	CCTCAATGTAACAAATATGACAGTAACCCT	ACTACAGAAAAGATGGAAACTTTGGACTT	hg19	ERBB4	chr2	212812062	212812092	212812182	212812211
AMPL7154019842	CCTTACCTGTCAAGTTCTTTAATCCAAGT	GGCTACGTGTTAGTGGCTCTTAA	hg19	ERBB4	chr2	212812149	212812178	212812300	212812323
AMPL7164900510	CATATCGATCCTCATAAAGTTTTGTCCCA	TTGCTACATATACAGAGTGACAAATTCGTT	hg19	ERBB4	chr2	212812230	212812259	212812374	212812404
AMPL7164928281	AGCCTGTGACTTCTCGAACAG	ATGAAGCCAATTCTTTAGAATATGATATGGAA	hg19	ERBB4	chr2	212812320	212812341	212812462	212812494
AMPL7164928291	ATCTTACGGCAGAGAACAAACACC	GCTCCTATCACTGCAACTGCA	hg19	FAT1	chr4	187518080	187518104	187518233	187518254
AMPL7154292802	GTTTTGAAACAGAGGCTCCTAGGAT	CCGAATTCTCTGCCGATCCTTA	hg19	FAT1	chr4	187534197	187534222	187534336	187534358
AMPL7153914731	TGTAACTTGTCTGTTGATCTCTTCAGAATC	GCTATCCTCCACAGCCATTGTG	hg19	FAT1	chr4	187538875	187538905	187539027	187539049
AMPL7161165315	GGTGCAAATGCTCTCGTCACATA	TCATATCCGAGGACTGAAGACCA	hg19	FAT4	chr4	126328035	126328058	126328180	126328203
AMPL7154471308	ACAGGTTCGCTATGGCATTGTT	GACCGTGGAGGTATCAGTTCTG	hg19	FAT4	chr4	126336679	126336701	126336831	126336853
AMPL7160162283	GGTAATAGTCGAAAGAAGGGTTTCCA	CAAGCACGGTGACATTTACAGTG	hg19	FAT4	chr4	126372186	126372212	126372337	126372360
AMPL7153774247	AGAATCTGCATTCCCAGAGACAAG	ACTGTGTCTTTTGTAGTTTGATGGTATCC	hg19	FBXW7	chr4	153245388	153245412	153245533	153245562
AMPL7164928159	CCACATCCCAAACACGGATTGA	CCTGGCATTACCTGTTTCCCAT	hg19	FBXW7	chr4	153245486	153245508	153245635	153245657
AMPL7164928289	TTTTTGGACTGTACTGGATCAGCAA	GGTGTGGGATCCAGAGACTGAA	hg19	FBXW7	chr4	153247056	153247081	153247208	153247230
AMPL7155533115	CAGGAGAGCATTTAAGGGAGAGATAAG	AGCAGTCCGCTGTGTTCAATAT	hg19	FBXW7	chr4	153247122	153247149	153247274	153247296
AMPL7153402716	CCCACACCTTTACCATAAAATCATATGC	CTCCCTCTGCAGAGTTGTTAGC	hg19	FBXW7	chr4	153247223	153247251	153247373	153247395
AMPL7162871620	TTAAGACAAAACGCTATGGCTTTCCTA	AAAAAGGTAAGGGAAAATCTTGTCATGG	hg19	FBXW7	chr4	153249194	153249221	153249337	153249365
AMPL7164283725	GGCCCAAATTCACCAATAATAGAGGAA	ATTAGTGGATCTACAGATCGGACACT	hg19	FBXW7	chr4	153249301	153249328	153249449	153249475
AMPL7153774054	TGAAGATGCATACAACGCACAGT	GTGTCTGAGAACATTAGTGGGACA	hg19	FBXW7	chr4	153249369	153249392	153249518	153249542
AMPL7164928290	GATGTTGTCTCTCATTTGTGATGACCATA	AGCCAAACAAATTAAATAAGTAACTTTACTCC	hg19	FBXW7	chr4	153249479	153249508	153249621	153249653
AMPL7164928160	TCAGACACTGGAAAAACACTTAAGATGA	AACAAAACAATAAATAGTGATGGGATCATTTT	hg19	FBXW7	chr4	153249535	153249563	153249677	153249709
AMPL7155729155	GCAGCGGCTCATGAGAGAAG	CTTCCTCTCGCCCATCACA	hg19	FGFR1	chr8	38271211	38271231	38271323	38271342
AMPL7153039626	GCATGGACAGGTCCAGGTAC	GGAAGACCTGGACCGCATC	hg19	FGFR1	chr8	38271301	38271321	38271456	38271475
AMPL7158528833	CCTTACCTGGTTGGAGGTCAA	GGGCTAGACTAGAGAGTATCCATC	hg19	FGFR1	chr8	38271430	38271451	38271578	38271602
AMPL7158527384	GTGGTGCTGAGTGTGCAAATC	GGGTCGGTCATCGTCTACAA	hg19	FGFR1	chr8	38277016	38277037	38277141	38277161
AMPL7153039765	GCTGTGGAAGTCACTCTTCTTGG	CTAACACCCTGTTCGCACTGA	hg19	FGFR1	chr8	38277105	38277128	38277258	38277279
AMPL7164928195	CCCTGTGCAATAGATGATGATCTC	GACAGGAGACAGGTGTTGCTT	hg19	FGFR1	chr8	38277186	38277210	38277324	38277345
AMPL7164928321	CGAGGTCCCGCTCCATTAGA	CCATCCCTTTTCCATGGCTCAA	hg19	FGFR1	chr8	38277304	38277324	38277455	38277477
AMPL7153589171	GCTCTGCCCTTCTCTTCCTACA	AGCCCACGCTACCAGGTA	hg19	FGFR1	chr8	38326296	38326318	38326449	38326467
AMPL7164928322	CGGAATGTCAGGCCCTAGACATA	CCCATTTACAGATGGGAAAACAGAGAT	hg19	FGFR1	chr8	38326373	38326396	38326509	38326536
AMPL7161268046	CACTGCCGTTTATGTGTGGATACT	TCTCTCTTCCCTTCTTTCAGGAATACTT	hg19	FGFR2	chr10	123239382	123239406	123239527	123239555
AMPL7153153163	GCCATTTCTAAAATGATTCAATCAAACTGC	TGCCACAGAGAAAGACCTTTCTG	hg19	FGFR2	chr10	123257941	123257971	123258092	123258115
AMPL7153153160	CGACCACTGTGGAGGCATTT	CTTTTCTGGCATGAGGTCACTGA	hg19	FGFR2	chr10	123279621	123279641	123279764	123279787
AMPL7156041434	CAATGCGATGCTCCTGCTTAAA	TGTTTTCCAAAACAGGAGCACCATA	hg19	FGFR2	chr10	123310815	123310837	123310963	123310988
AMPL7154030280	CCAGACAAATCCCAAAACAAACCTG	GGATTGGTACCGTAACCATGGT	hg19	FGFR2	chr10	123353175	123353200	123353326	123353348
AMPL7164739384	TGGCCGAGGTCTCGATGTA	CCTCTCAGGGAGCAGATCAAAC	hg19	HRAS	chr11	533464	533483	533598	533620
AMPL7162487903	CTGAGAGGTGGAAAGCGAGA	AGGACATCCACCAGTACAGGT	hg19	HRAS	chr11	533613	533633	533763	533784
AMPL7163662873	ATCCAGGACATGCGCAGAGAG	CTTCCTGTGTGTGTTTGCCATC	hg19	HRAS	chr11	533663	533684	533803	533825
AMPL7164928205	GATGTCCTCAAAAGACTTGGTGTTG	GAAGCAGGTGGTCATTGATGG	hg19	HRAS	chr11	533777	533802	533912	533933
AMPL7160405816	GGCGGTATCCAGGATGTCC	GCATGAGAGGTACCAGGGAGA	hg19	HRAS	chr11	533879	533898	534010	534031
AMPL7162717294	CCTGCTTCCGGTAGGAATCC	GTCTCCTGCTTCCTCTAGAGGA	hg19	HRAS	chr11	533926	533946	534078	534100
AMPL7154430743	CGCCAGGCTCACCTCTATAG	AGGAGCGATGACGGAATATAAGC	hg19	HRAS	chr11	534200	534220	534306	534329
AMPL7164334062	CCCACCACCACCAGCTTATATT	TGTGGGTTTGCCCTTCAGATG	hg19	HRAS	chr11	534294	534316	534447	534468
AMPL7164928237	TTGAAAATGGAGGCCGACGACG	GGCGAAGGAAACAATACTCCG	hg19	IGF1R	chr15	99192506	99192528	99192659	99192680
AMPL7164928107	CCGCCTTCGGAGTATTGTTT	CCAGACTTCATTCCTTTTATTTGGGATG	hg19	IGF1R	chr15	99192653	99192673	99192793	99192821
AMPL7158529850	GGGAATTTCATCCCAAATAAAAGGAATG	CGGGCACATACTCACTTTCTC	hg19	IGF1R	chr15	99192786	99192814	99192898	99192919
AMPL7153078262	AAGTCTGGCTCCGGAGGAGG	GCAACTCGGGTTTCGCAAA	hg19	IGF1R	chr15	99192814	99192834	99192967	99192986
AMPL7164928238	ACAGGATTCCTGAAAACCAACTGTATTATT	CTCGATCACCGTGCAGTTCT	hg19	IGF1R	chr15	99250695	99250725	99250844	99250864
AMPL7158385440	CATCGACATCCGCAACGACTAT	GAACAGCAGCAAGTACTCGGTA	hg19	IGF1R	chr15	99250804	99250826	99250938	99250960
AMPL7156738577	CCACATCCTGCTCATCTCCAAG	CAGGGCGTAGTTGTAGAAGAGT	hg19	IGF1R	chr15	99250873	99250895	99251025	99251047
AMPL7158527911	GCGGCTGGAAACTCTTCTACAA	CAGTCCACAGTGGAGAGGTAAC	hg19	IGF1R	chr15	99251016	99251038	99251144	99251166
AMPL7156993912	CCCTGGTCATCTTCGAGATGAC	TATTGGACACCGCATCCAGGAT	hg19	IGF1R	chr15	99251043	99251065	99251173	99251195
AMPL7154489454	CAGGTGCGCTAACATCGATTTC	AAATTTCGGAAACACATAATTTGGGATTGA	hg19	IGF1R	chr15	99451881	99451903	99452014	99452044
AMPL7158529854	CCTGACCATCAAAGCAGGGAAAAT	CCCGTTGTTCCTGGTGTTTATG	hg19	IGF1R	chr15	99451980	99452004	99452093	99452115
AMPL7158527078	CGAAATTTACCGCATGGAGGAAGT	GGGAGGAGGGTCTGCTGTTAT	hg19	IGF1R	chr15	99452037	99452061	99452170	99452191
AMPL7164928239	GAGTGACAGCATCCAAAACACC	GCCCACTACTGATTGTGATGACA	hg19	IGF1R	chr15	99452131	99452153	99452282	99452305
AMPL7158527079	GGGAAGATTTTTGAGGGTTTTGATGTC	GGTCCACGTCCACCATGTTC	hg19	IGF1R	chr15	99456208	99456235	99456329	99456349
AMPL7158527487	TCTTTCAGACCCTTTAAGAATGTCACAG	GGGTCACAGCCTTGACGTAA	hg19	IGF1R	chr15	99456265	99456293	99456419	99456439
AMPL7153204363	GGCATCTTACTACATGGGCTGAA	GGGCTTGTCTAGGCATGGATAC	hg19	IGF1R	chr15	99456376	99456399	99456511	99456533
AMPL7158527080	CCATGGTGGAGAACGACCATAT	CAACAGGCATAGCTCACTGCTA	hg19	IGF1R	chr15	99456443	99456465	99456595	99456617
AMPL7162170720	GATTTCTTTGTCTTTACTGACACTCAGGAT	CTGGACACACATTCTCGCTGAT	hg19	IGF1R	chr15	99467604	99467634	99467754	99467776
AMPL7162009139	CTCCTGCATTCATGGGAAATTGAC	GTCCACGACCCATTCCCAGAGA	hg19	IGF1R	chr15	99467709	99467733	99467859	99467881
AMPL7164928108	GTGTCCAGACAGGAATACAGGAAG	TCCCTCCACAAGCCTTACTTTTG	hg19	IGF1R	chr15	99467769	99467793	99467908	99467931
AMPL7164928240	TTAGCAGCAACAGAGGGAGGATGAT	TGGAAAGGGATGGACTGAACAATG	hg19	IGF1R	chr15	99491617	99491642	99491749	99491773
AMPL7160444055	GGATGTAAGAAGTGCTGGAAAGGA	ATGACGAAGCGAAGGACTTGCT	hg19	IGF1R	chr15	99491718	99491742	99491870	99491892
AMPL7164928241	CCTTTCCAAGCTCCTCACAGTT	GTCAGGACAGTTGTCTGGCTT	hg19	IGF1R	chr15	99491766	99491788	99491911	99491932
AMPL7164928109	CCTTCTGGACAAGCCAGACAAC	CAGGACCAGAGAGAATGGCTTTA	hg19	IGF1R	chr15	99491902	99491924	99492020	99492043
AMPL7158743361	TAACATGGCCAATTTGTTACATAAAATGACTTT	TTTCCATTATGTAAAGAATCCAGAGTATATCGC	hg19	IGF1R	chr15	99507470	99507503	99507611	99507644
AMPL7164928110	CCTGTTATTGCGATATACTCTGGATTCTT	CCAAACCAGAGACAGAAATGCATAC	hg19	IGF1R	chr15	99507603	99507632	99507752	99507777
AMPL7164928242	AACTGTCTATTTTGAATGGCTGAAGCTA	CCTGCCACCAAAGTGTAGTGAT	hg19	IGF1R	chr15	99507650	99507678	99507796	99507818
AMPL7164928111	GTTTTGTCCCTCCTGGAAGCAT	GCTTCCCTGTCGTCTTTACTGG	hg19	IGF1R	chr15	99507777	99507799	99507926	99507948
AMPL7154420528	ACTTCAAGTTAGAATACTACACCTAAGTAGTTC	GACTCCTGGCTGTGTGAAAATTAAAAA	hg19	KRAS	chr12	25368262	25368295	25368390	25368417
AMPL7158500364	CTTTCTGCCAAAATTAATGTGCTGAACTTA	GTTTTACAATGCAGAGAGTGGAGGAT	hg19	KRAS	chr12	25368334	25368364	25368482	25368508
AMPL7164928083	CAGGAGTCTTTTCTTCTTTGCTGATTT	CTCAAACTTCTTGCACATGGCTT	hg19	KRAS	chr12	25368410	25368437	25368555	25368578
AMPL7164928222	AAACACAACTTCTTTAAAGTCTGTTGCATT	GAACAAACCAGGATTCTAGCCCAT	hg19	KRAS	chr12	25368505	25368535	25368655	25368679
AMPL7164928084	GGATTAAGAAGCAATGCCCTCTCAA	CAAAGACAAGACAGGTAAGTAACACTG	hg19	KRAS	chr12	25378390	25378415	25378534	25378561
AMPL7154377647	GTTATGATTTTGCAGAAAACAGATCTGT	GCCTTCTAGAACAGTAGACACAAAACA	hg19	KRAS	chr12	25378499	25378527	25378611	25378638
AMPL7164928085	TGTCTTTGCTGATGTTTCAATAAAAGGAAT	AGAGTTAAGGACTCTGAAGATGTACCTATG	hg19	KRAS	chr12	25378554	25378584	25378664	25378694
AMPL7158733684	AAAACAGGGATATTACCTACCTCATAAACATTA	ATCATTTGAAGATATTCACCATTATAGGTGGG	hg19	KRAS	chr12	25380027	25380060	25380162	25380194
AMPL7158500367	TGTCAGCTTATTATATTCAATTTAAACCCACCT	CAGTGCAATGAGGGACCAGT	hg19	KRAS	chr12	25380137	25380170	25380246	25380266
AMPL7163933514	TATGGCAAATACACAAAGAAAGCCCT	CTCAGGATTCCTACAGGAAGCAAG	hg19	KRAS	chr12	25380206	25380232	25380327	25380351
AMPL7157261879	TGCACTGTACTCCTCTTGACCT	TGAAGTAAAAGGTGCACTGTAATAATCCA	hg19	KRAS	chr12	25380260	25380282	25380368	25380397
AMPL7163933515	ATCCTGAGAAGGGAGAAACACAGT	CGTCATCTTTGGAGCAGGAACA	hg19	KRAS	chr12	25380344	25380368	25380468	25380490
AMPL7164928086	TGCACAGAGAGTGAACATCATGG	ACAGATAAAGGTTTCTCTGACCATTTTCA	hg19	KRAS	chr12	25397986	25398009	25398128	25398157
AMPL7159936599	AACTTGAAACCCAAGGTACATTTCAG	GTGGACGAATATGATCCAACAATAGAGG	hg19	KRAS	chr12	25398061	25398087	25398206	25398234
AMPL7153129846	CAAAGAATGGTCCTGCACCAGTA	TAAGGCCTGCTGAAAATGACTGAA	hg19	KRAS	chr12	25398160	25398183	25398309	25398333
AMPL7153409513	GCTGTATCGTCAAGGCACTCTTG	AAAAGGTACTGGTGGAGTATTTGATAGTG	hg19	KRAS	chr12	25398252	25398275	25398389	25398418
AMPL7153101505	GTTACTTAAGTTACTGAGGTTAAGACATTTACA	AAAACAAAAGGTGTTTTGATATCTCATCG	hg19	LRP1B	chr2	141081341	141081374	141081478	141081507
AMPL7161380753	CATCTGAATTGTCACCGCATTCATC	AGAATGTTCTTCATAAAGCAATGTACTCGA	hg19	LRP1B	chr2	141116405	141116430	141116549	141116579
AMPL7164928267	CGCAGATGATGACTCAAATACGGA	GCTGAAAACAGCTGTTCTCCAGA	hg19	LRP1B	chr2	141200019	141200043	141200170	141200193
AMPL7153100997	TAGTTACCTTAATGTCACTTCCATTTAAACACA	ATTTCTATGAACTATCATTGACAACATAGTCTT	hg19	LRP1B	chr2	141245179	141245212	141245320	141245353
AMPL7153669893	GTCATCAATATCAGGGACTGTAAATGC	TAGAATTTCTAGACTTTCAAGCTTGCCAA	hg19	LRP1B	chr2	141607789	141607816	141607934	141607963
AMPL7161267970	GCGACTGGGATGGTATATCTGAA	TCATGAATACCTTTCCCATCCCTTTG	hg19	LRP1B	chr2	141625169	141625192	141625317	141625343
AMPL7164928268	TGCTATTGTGTTTCTCAATCCAGGA	TCCCAAGCATTTCATTACCAGAGTTT	hg19	LRP1B	chr2	141643795	141643820	141643943	141643969
AMPL7162514796	ACAACACAACAAGGCTCTGTGAA	CTGTGGCCAAACGGTTTAACTC	hg19	LRP1B	chr2	141773198	141773221	141773350	141773372
AMPL7164928247	AACCAGGATGACACAAATGAAAAACTTC	TGTGTGTTCTCAGTCTCTCTCTGT	hg19	MAP2K4	chr17	11984518	11984546	11984668	11984692
AMPL7162102442	ACCTATTTAAAATGTGGAAAAATTGCTTCCC	GCTCCTCGTCCAATTTCTCCA	hg19	MAP2K4	chr17	11984629	11984660	11984768	11984789
AMPL7163772300	ACACACAGCATTGAGTCATCAGG	TGGCATCACCTACTTTAACTGCC	hg19	MAP2K4	chr17	11984686	11984709	11984837	11984860
AMPL7162251796	CGAGGAGCTTATGGTTCTGTCA	ACACCCACATTTACCACAAAAGTAGG	hg19	MAP2K4	chr17	11984782	11984804	11984929	11984955
AMPL7161496034	TTTAGTCTCGTAACGGTTTTTCTCTACC	ACTCCGCATTACTACATCCAAATCC	hg19	MAP2K4	chr17	11998790	11998818	11998938	11998963
AMPL7162277731	AGTGGATGAAAAAGAACAAAAACAACTTCT	CGAATCCTGCCATCTTCATTTGTC	hg19	MAP2K4	chr17	11998906	11998936	11999056	11999080
AMPL7157506094	TTTTAAGTAAAGGCAAGGTGATATTTAAGATGT	GATTTTGCCTAAAATTTCTTCTGGAATAACA	hg19	MAP2K4	chr17	12011043	12011076	12011186	12011217
AMPL7164928120	CTGTATGGAACTCATGTCTACCTCG	ATTCAAAACTCCAGCAGCATCTCTA	hg19	MAP2K4	chr17	12011121	12011146	12011270	12011295
AMPL7153377884	ACTTCCTATTACTTCCATTCTGACGCTA	GTGATGCGCTTGGGTCTATTCT	hg19	MAP2K4	chr17	12028465	12028493	12028616	12028638
AMPL7160163799	TCCATTTGCCTATTCCTTGAGTGTAAG	GCTACTGTGGCAAGGTTGAATC	hg19	MAP2K4	chr17	12028549	12028576	12028701	12028723
AMPL7162277733	CGCATCACGACAAGGATATGATG	GGGAAGTCTGATTAAGTTTTCTTTCACTT	hg19	MAP2K4	chr17	12028631	12028654	12028742	12028771
AMPL7160126513	GGAGTAGTAAATGATGCCTGGTGTATTTT	GGGAGAATTCCCTTTCCTCAGAA	hg19	MAP2K4	chr17	12032402	12032431	12032553	12032576
AMPL7162277734	CACAGGCCGATTTCCTTATCCAA	CCATGCGTGTTCGACCATTCATA	hg19	MAP2K4	chr17	12032467	12032490	12032618	12032641
AMPL7162277763	GTTTCATCAACTTTGTCAACTTGTGGT	GATCCAGAGTCCCAGCTTGAAA	hg19	MAP2K4	chr17	12032580	12032607	12032723	12032745
AMPL7163526139	CTAATGTGCAGGGATATTGCCTTATTTG	CTGCAGGCAAAAGGATAGAACTATTACA	hg19	MAP2K4	chr17	12046844	12046872	12046990	12047018
AMPL7164928121	TCCTCCTCTATTTAAGATATATACATGGAATCG	CCCTCTCAGGGTCTGATTTCAG	hg19	MAP2K4	chr17	12046949	12046982	12047068	12047090
AMPL7164928248	AATCTAGGATGTGATGATGACTTTGTAATTTGA	GTAGCCATGGGAAGGAAGAAGA	hg19	MAP2K4	chr17	12047032	12047065	12047184	12047206
AMPL7157334984	GAGCGCTTTGTGAGCAGATG	CCAGGAACCAGTGGAGAAGTC	hg19	MET	chr7	116312482	116312502	116312600	116312621
AMPL7155837305	CGACAGCTGACTTGCTGAGA	AGGCGAGGGATTGGGTACT	hg19	MET	chr7	116312537	116312557	116312657	116312676
AMPL7164928189	TTCCTGGGCACCGAAAGGT	GTGGCCACGTCTCTTCAGTT	hg19	MET	chr7	116312615	116312634	116312769	116312789
AMPL7164928314	CCTAAGAGACCTGACTGCTGTTC	CCCTCTCCCTCCTAAGTCATACA	hg19	MET	chr7	116312701	116312724	116312848	116312871
AMPL7160198417	GGGTGGTAAATTATAAAGTTGCTATGGATG	CAGGGAAGGAGTGGTACAACAG	hg19	MET	chr7	116403026	116403056	116403135	116403157
AMPL7164928315	CATGTCAACATCGCTCTAATTCAGAGATAA	GGCTTTTCAAAAGGCTTAAACACAGG	hg19	MET	chr7	116403105	116403135	116403253	116403279
AMPL7163741463	GCAACAGCTGAATCTGCAACTC	ACCTTAATTTCCAGTACATTTTCATTGCC	hg19	MET	chr7	116403157	116403179	116403295	116403324
AMPL7164928316	GAGGCCAGATGAAATACTTCCTTCA	CCAAAATCAGCAACCTTGACTGT	hg19	MET	chr7	116423223	116423248	116423373	116423396
AMPL7156905843	CAGCCACGGGTAATAATTTTTGTCC	GCAGCTTTGCACCTGTTTTGTT	hg19	MET	chr7	116423324	116423349	116423439	116423461
AMPL7160199708	GATTTTGGTCTTGCCAGAGACATG	CTTGGTGGTAAACTTTTGAGTTTGCA	hg19	MET	chr7	116423389	116423413	116423488	116423514
AMPL7164928190	GAAGTGGATGGCTTTGGAAAGTC	AGAAAACTGGAATTGGTGGTGTTGA	hg19	MET	chr7	116423466	116423489	116423615	116423640
AMPL7163070563	CCACCAAGTCAGATGTGGTAATGT	CAATGTGTACGTATCAGACAAGTCCA	hg19	MET	chr7	116423507	116423531	116423653	116423679
AMPL7157741103	CAGATGGAATCTTCATCATCATGTAGACTT	ACTTGGCTTTACATACTCAATACGGTTT	hg19	MET	chr7	116435451	116435481	116435596	116435624
AMPL7153078715	TTGCCTTTAAGAAAATTGTTGCCCAA	CACGCCAAAGGACCACTAGTAA	hg19	MET	chr7	116435566	116435592	116435701	116435723
AMPL7154019727	TATGTATGGTCACATCTCTCACCTCAT	AGTATTCGGGTTGTAGGAGTCTTCT	hg19	MET	chr7	116435658	116435685	116435807	116435832
AMPL7154193640	CTTCAAAGGGTCTCTTACAGCATGT	ATAAGTAGCGTTCACATGGACATAGTG	hg19	MET	chr7	116435899	116435924	116436046	116436073
AMPL7164928196	TCACCGCTCCGGTTCTTC	GCGGGTCACCTTTGAACA	hg19	miR200a	chr1	1103174	1103192	1103314	1103332
AMPL7164928067	CCCTGTGAGCATCTTACCGG	CCATCCCTGGAGTAGGAGCTC	hg19	miR200a	chr1	1103249	1103269	1103364	1103385
AMPL7156053771	CGTCTGGCCAGGACACTTC	ACTCGCTGGGAAGCTCAGTA	hg19	miR200b	chr1	1102276	1102295	1102430	1102450
AMPL7156053772	CTACTGAGCTTCCCAGCGAG	CGCCGTCATCATTACCAGG	hg19	miR200b	chr1	1102430	1102450	1102547	1102566
AMPL7156053770	CCTGGTAATGATGACGGCG	CTTCCGAAGGTCACGTCCC	hg19	miR200b	chr1	1102548	1102567	1102703	1102722
AMPL7164928080	TCGTGATCAGCGACCCAGG	CCAGGATCCCTGCGGAAAAG	hg19	miR200c	chr12	7072695	7072714	7072799	7072819
AMPL7156055451	GCCAGGGATCTGCAGCTTT	CCGGCAGTATTAGAGACTCCCAA	hg19	miR200c	chr12	7072785	7072804	7072893	7072916
AMPL7164928081	CTTACCCAGCAGTGTTTGGGT	GCTCTCAGCTCAAGACGAGG	hg19	miR200c	chr12	7072869	7072890	7073023	7073043
AMPL7164928221	CCCTGTGTCAGCAACATCCA	GGCCCATTGTGTCCCTTAGT	hg19	miR200c	chr12	7072937	7072957	7073078	7073098
AMPL7154194579	CAGGACCAAAGGCTCACAATG	CTTGTCTCCCTGTCTCAGCAG	hg19	miR483	chr11	2155186	2155207	2155337	2155358
AMPL7153078538	GACTGCTGTCCCTGAGCTT	GGAAAGAAGGGAGTGGTTCCAT	hg19	miR483	chr11	2155264	2155283	2155401	2155423
AMPL7162075441	GCACTTCCGTTGAGCATCTAGAC	CCCTCCGTACCAGTTCTCAATC	hg19	MLH1	chr3	37034990	37035013	37035142	37035164
AMPL7161220393	GCGCCAAAATGTCGTTCGT	CCCGTTAAGTCGTAGCCCTTA	hg19	MLH1	chr3	37035031	37035050	37035182	37035203
AMPL7164928152	CGGGCTCACTTAAGGGCTA	CACACGGTCTGCGGAAAAG	hg19	MLH1	chr3	37035173	37035192	37035316	37035335
AMPL7160803815	GAAAAACACGTTAATGAGGCACTATTGTT	GGCCTCCCTCTTTAACAATCACT	hg19	MLH1	chr3	37037985	37038014	37038136	37038159
AMPL7161220394	CCAGTTTAGATGCAAAATCCACAAGTATTC	GCCTAGTTTCCAGAACAGAGAAAGG	hg19	MLH1	chr3	37038106	37038136	37038255	37038280
AMPL7158790504	GGGAGGCCTGAAGTTGATTCAG	AAAAATCCCATCTGCAAAAGCCT	hg19	MLH1	chr3	37038152	37038174	37038276	37038299
AMPL7153809888	CTGTCTCAAAGGAGGTTGCAGT	CTCTTTGAATTCCCATTTTCTTGATTTAATCCA	hg19	MLH1	chr3	37042218	37042240	37042359	37042392
AMPL7158790935	TTTTTCCTGGATTAAATCAAGAAAATGGG	AATACTGGCTAAATCCTCAAAGGACTG	hg19	MLH1	chr3	37042353	37042382	37042493	37042520
AMPL7153010911	AGATCTGGATATTGTATGTGAAAGGTTCAC	TACTAACAAATGACAGACAATGTCATCACA	hg19	MLH1	chr3	37042451	37042481	37042582	37042612
AMPL7158790506	CCAGTATTTCTACCTATGGCTTTCGA	AAGTTTGCTCAGATTTGCATACATTTAACA	hg19	MLH1	chr3	37042513	37042539	37042655	37042685
AMPL7158790052	AGCAGTTCAGATAACCTTTCCCTTTG	AGCACTATACCTGTATGCACACTTTC	hg19	MLH1	chr3	37045801	37045827	37045949	37045975
AMPL7158790507	TGGCCAGCATAAGCCATGT	AAAAAGATAACACTGGTGTTGAGACA	hg19	MLH1	chr3	37045896	37045915	37046039	37046065
AMPL7153809917	AGTGCTGACTTCTTTTACTCATATATATTCATT	AGTATCACCTAATAATCATCCTTGAGGATTATC	hg19	MLH1	chr3	37045970	37046003	37046111	37046144
AMPL7153382254	GTACCTTTGTTTAGATTACTCAACTCCACT	TTTTTAACTGAGAAACTAATGCCTGCAT	hg19	MLH1	chr3	37053197	37053227	37053324	37053352
AMPL7162077262	TGTTTTTCTTTTCCAGGTATTCAGTACACA	GGCTGAGACTGAAACATCATAACCTTAT	hg19	MLH1	chr3	37053295	37053325	37053430	37053458
AMPL7158781909	GGAAGGAACCTTGTGTTTTTAAATTCTGAT	CTTCACTGAGTAGTTTGCATTGGATATGTA	hg19	MLH1	chr3	37055833	37055863	37055977	37056007
AMPL7153016869	TAGAGAACTGATAGAAATTGGATGTGAGGA	GGGTGTTTCCTGTGAGTGGATT	hg19	MLH1	chr3	37055920	37055950	37056060	37056082
AMPL7164928283	AAGAAGTGCATCTTCTTACTCTTCATCAA	TGCTTCCCAATAAAACCAAACTTTGC	hg19	MLH1	chr3	37056005	37056034	37056153	37056179
AMPL7153409232	TTCTTTCTTAGTACTGCTCCATTTGGG	ACTTGTTGTGGATTTAACCATCTCCC	hg19	MLH1	chr3	37067010	37067037	37067158	37067184
AMPL7156712014	TTTTTAATACAGACTTTGCTACCAGGACTT	GAGGCTGCAGAAATGCATCAAG	hg19	MLH1	chr3	37067116	37067146	37067265	37067287
AMPL7154392147	CCACCAGATGGTTCGTACAGAT	CATCTCCTCATCTTGCTGCCTA	hg19	MLH1	chr3	37067229	37067251	37067360	37067382
AMPL7158863607	GCACTTCCTTTTCTTCATTGCAGAAAG	TACCCTCATGTCCCTGCTCATTA	hg19	MLH1	chr3	37070252	37070279	37070403	37070426
AMPL7162077261	CCGGAGAAGGATCATTAACCTCA	ACTCTGACAACATGACTGCTTTCTC	hg19	MLH1	chr3	37070353	37070376	37070486	37070511
AMPL7160163744	GATCTTGTGCTGATCGTCCTCAA	CCCTTCTCTGCCATTCCCTAAAT	hg19	MLL2 (KMT2D)	chr12	49415608	49415631	49415751	49415774
AMPL7164928223	CCCAGCCTAGGAATCCACATTTA	AAAGAGGACAAAATCATCATCATCTCCA	hg19	MLL2 (KMT2D)	chr12	49415734	49415757	49415851	49415879
AMPL7158527011	CTGCTTTGTCACTCAGTCAGGATA	CCCACTGCCCAGGTACATTAAC	hg19	MLL2 (KMT2D)	chr12	49415791	49415815	49415924	49415946
AMPL7164928224	TCCTCTTTGTCAAATGTCACGACT	GGGATTTAGTGGTCCCTGAGAGT	hg19	MLL2 (KMT2D)	chr12	49415872	49415896	49416018	49416041
AMPL7154632642	GGGTTAGGCCAAAGTTCTCAGT	GCCATGAGAAAAGAGGCTGACAT	hg19	MLL2/KMT2D	chr12	49418534	49418556	49418674	49418697
AMPL7156854133	CTGCAGAAAGGAGTGGATCAGA	CCAACTCCTATGAGGTGCTGTT	hg19	MLL2/KMT2D	chr12	49421714	49421736	49421850	49421872
AMPL7156306382	CCAGAGTAGCACATACCTGGGAT	TAGCGATTCTCCTGACAGCATTG	hg19	MLL2/KMT2D	chr12	49422828	49422851	49422978	49423001
AMPL7162077199	AAAAATATTGCCATTTTTCTGACCTTGGT	GCCTGCTATCACCGCCAATT	hg19	MLL2/KMT2D	chr12	49424361	49424390	49424505	49424525
AMPL7157258821	TGCAGCTGCCTTTCCTGTAAAA	AGCAGCAACAGCAACATTCTG	hg19	MLL2/KMT2D	chr12	49427323	49427345	49427428	49427449
AMPL7153985503	TGACCAGGGAGCTTGGTGA	TTAGGTCCGGAAACAGCAGAAGGA	hg19	MLL2/KMT2D	chr12	49427587	49427606	49427727	49427751
AMPL7154633114	GGGACATAGGTGATTCTTCAGGT	CACCATTTGAAGAGTCTCCTCTGT	hg19	MLL2/KMT2D	chr12	49445530	49445553	49445640	49445664
AMPL7160783458	GGGACAGAGGAGACTCTTCAAAT	CACCTGAGGAATTGCCCACTT	hg19	MLL2/KMT2D	chr12	49445638	49445661	49445775	49445796
AMPL7156854153	GAGAGGATGATGGTGCTGTGTA	CCTGTATGCTGCTCGAGACATT	hg19	MLL3/KMT2C	chr7	151836712	151836734	151836846	151836868
AMPL7162102343	CTGTCCCTGCAGCTATGTGAAA	CGCAGTACCGGAAGATGAAAAC	hg19	MLL3/KMT2C	chr7	151841689	151841711	151841840	151841862
AMPL7160852919	CAAAGTATTTCTTCACCTGAATCCGAGA	TTAAACAGCACCAGCACCTCAA	hg19	MLL3/KMT2C	chr7	151841782	151841810	151841934	151841956
AMPL7156899877	CTGCAATCTTCAAACCCACCAT	CAGCTCCCAGAGAAAGCTTCTC	hg19	MLL3/KMT2C	chr7	151845975	151845997	151846110	151846132
AMPL7163452922	GACTGTCACCTTCAGCTCATCT	AACGCCTTCCAAAGCATTTCATC	hg19	MLL3/KMT2C	chr7	151846025	151846047	151846176	151846199
AMPL7164928318	AAAGTGGAGATGTTGTTGCTGTACT	TCATACTGCTCAGCTTCTTGTCTTAAC	hg19	MLL3/KMT2C	chr7	151846152	151846177	151846299	151846326
AMPL7164928191	AGGTCAAAATCACAGCACAGAAAAC	ATGGTGAGCTAGTGAGCTTTTTGT	hg19	MLL3/KMT2C	chr7	151849618	151849643	151849768	151849792
AMPL7153042778	GCTTAACTTTTGAATCAGGAATGGATTTGG	GGAGTATCGACAGCATTTACTTCTCC	hg19	MLL3/KMT2C	chr7	151849734	151849764	151849882	151849908
AMPL7159784635	TCACCATTGCTTGTTGGAGGAA	CAGATGTCCCATCCATGGGTTT	hg19	MLL3/KMT2C	chr7	151849786	151849808	151849938	151849960
AMPL7157460332	ATGCTATTCCTAAAGACATTATGCCACAT	CCTCCCAACACCACCTCATAAC	hg19	MLL3/KMT2C	chr7	151852900	151852929	151853011	151853033
AMPL7154413910	AAAAATAACCTGTACCTTAATTCTTCCTGA	TGCTTTTCCAGTTACCAAAACTCTAGG	hg19	MLL3/KMT2C	chr7	151852980	151853010	151853126	151853153
AMPL7161220699	GAAGGGCAGCTGAAATGGTTTAG	CTCCAAATTTCACACCTCGGAGAA	hg19	MLL3/KMT2C	chr7	151853102	151853125	151853252	151853276
AMPL7164928192	GTTTCCTTCTACCTTACTACCATTCTGTTC	CTCACAAGCAACTCCAAATCAACAG	hg19	MLL3/KMT2C	chr7	151859421	151859451	151859570	151859595
AMPL7153788724	CAGGACTCTGTCTCAGCCTTTT	GCAGGCCAGCTATGTACAGAAT	hg19	MLL3/KMT2C	chr7	151859479	151859501	151859623	151859645
AMPL7164928193	TGTGAGAAATCACTATTGGGCAGTTT	CGACTCCAGGCATCTCAGAAAC	hg19	MLL3/KMT2C	chr7	151859590	151859616	151859742	151859764
AMPL7153669419	GCTCACTGCAGGAGTAGAGGTA	TCTGATATAATCCCAGAGGAAAAAGGGA	hg19	MLL3/KMT2C	chr7	151859721	151859743	151859854	151859882
AMPL7160275257	TGCATCATCATCTCTTTTCTTCTTTCTTGT	AGCAGCACCTCCAGTAGCTAATA	hg19	MLL3/KMT2C	chr7	151859814	151859844	151859965	151859988
AMPL7162077200	ATTAGAATTCATGGCATTATCCAAAACACG	ACTCCAGTTCTCTCAAGTTTACTTGC	hg19	MLL3/KMT2C	chr7	151873622	151873652	151873769	151873795
AMPL7154413730	CTCCTGTGTAGAAATTACTCAGTTTGATGA	CCTGTGCCAACTTCAGGAGTAA	hg19	MLL3/KMT2C	chr7	151877710	151877740	151877851	151877873
AMPL7153154794	TATCTGCTTGGGCCATATTTACAGTATTC	CATGATGTTGCTGATCAGCCAA	hg19	MLL3/KMT2C	chr7	151877813	151877842	151877965	151877987
AMPL7153851051	AGAGTTTGAAGATGCACAGAAGCT	TCTTTCAGACACATTTAGCCGTGTT	hg19	MLL3/KMT2C	chr7	151877925	151877949	151878074	151878099
AMPL7161221598	TGCATATGAGTCAGGTATCCTTTGTC	ACCTAGGCCTGTGATGACAGAT	hg19	MLL3/KMT2C	chr7	151878864	151878890	151879016	151879038
AMPL7164928194	CCTTTTGCAGTTTGTTCTGAAACTACAG	ATGAGACAACAGCAAATAGGCCAT	hg19	MLL3/KMT2C	chr7	151878955	151878983	151879105	151879129
AMPL7164928319	AATCACTTTAAAAATAAAGTTGCTTGTTGTACA	AGAGCACCATATGTGGTATTTTAAGAAACT	hg19	MLL3/KMT2C	chr7	151882498	151882531	151882627	151882657
AMPL7161221603	ACCTAATACAAATAAGGTTCAAGCACTGTATT	GAGAAAGTGTTATACTCTGTTCTTTTGTTGC	hg19	MLL3/KMT2C	chr7	151882575	151882607	151882718	151882749
AMPL7164928320	GGTGCTCTTTCTTGTGAGCTTG	TAACTGTCAGCAGTTCATCAACATTCTTTAT	hg19	MLL3/KMT2C	chr7	151882650	151882672	151882774	151882805
AMPL7162077201	TTTCCAATAGAAATATCAAGACCAAAGGGTT	AGGGAAAACCAAAAGATCTGTGATCA	hg19	MLL3/KMT2C	chr7	151902121	151902152	151902241	151902267
AMPL7161220733	AAATGGCAAGGGTCAGTCACAT	GCATTCAAGGGATGGTGAAATGG	hg19	MLL3/KMT2C	chr7	151917468	151917490	151917619	151917642
AMPL7153319935	GCTTTAATTCTTGCACACATATTTCATGGA	AGAAGAAAACGGTCAAAACCAAAATTGA	hg19	MLL3/KMT2C	chr7	151917561	151917591	151917706	151917734
AMPL7158191561	GAATGCTCTGATTGGATGTCTGGA	AGACTTATACCCAGGATGGTGTGT	hg19	MLL3/KMT2C	chr7	151917637	151917661	151917787	151917811
AMPL7160585100	ATTGGTTATGGACAGTAAGGTGCAA	CATGCAGTTTGTCAGAACTTAAATACTGAG	hg19	MLL3/KMT2C	chr7	151919586	151919611	151919730	151919760
AMPL7154300707	AGATTTGCCTCCTTGGTATGAAACA	CATGAGGAAAGTATTTCATTATGTCCTGA	hg19	MLL3/KMT2C	chr7	151945242	151945267	151945383	151945412
AMPL7153042272	GTGCTGACCACAAGTAGTACAAAAGA	TGATGCAAATCCTTTCAAATGATTTTACTGTAT	hg19	MLL3/KMT2C	chr7	151962212	151962238	151962352	151962385
AMPL7153010586	TCGCGCATTTTCTTCAACCAG	CGCCGTATAGAAGTCGCC	hg19	MSH2	chr2	47630291	47630312	47630447	47630465
AMPL7156712033	CAGCAGCATGAAGTCCAGCTAATA	CTTCAACTCTATACTGACGAACCAGAAG	hg19	MSH2	chr2	47635461	47635485	47635604	47635632
AMPL7156712034	TTTAAGGAGCAAAGAATCTGCAGAGT	CCTTATATGCCAAATACCAATCATTCTCCT	hg19	MSH2	chr2	47635534	47635560	47635665	47635695
AMPL7153010727	GAATAGAGCTGGAAATAAGGCATCCA	GTGTCTCAAACCATTCTACTATCACAATCT	hg19	MSH2	chr2	47635640	47635666	47635783	47635813
AMPL7157252947	AAAATTTTATTTTTACTTAGGCTTCTCCTGGC	CAACCTGTCTCTGGCCATCAA	hg19	MSH2	chr2	47637213	47637245	47637329	47637350
AMPL7157746147	GGTGTTGTGGGTGTTAAAATGTCC	CTCCGGGTAAAACACATTCCTTTG	hg19	MSH2	chr2	47637302	47637326	47637452	47637476
AMPL7163507792	GTCTTAGGAAGAGGAACTTTTTGTGGAA	CAGAGACTGAGAGCCAGTGGTA	hg19	MSH2	chr2	47643296	47643324	47643448	47643470
AMPL7154839438	GTTTTCACTAATGAGCTTGCCATTCTTT	ACTGGTTAACAAGTCTTTGTCCTTGA	hg19	MSH2	chr2	47643384	47643412	47643499	47643525
AMPL7154483756	TCTGGCTGCCTTGCTGAATAAG	ACTGCAGGTTACATAAAACTAACGAAAGTA	hg19	MSH2	chr2	47643467	47643489	47643584	47643614
AMPL7164928256	GGAAGCTTTTGTAGAAGATGCAGAATTG	CAGAGCCTGTATAACATTAGGTAGTTGAT	hg19	MSH2	chr2	47656893	47656921	47657038	47657067
AMPL7161220332	CAAACTTACAAGATTGTTACCGACTCTATC	GTGAGTCACCACCACCAACTTTA	hg19	MSH2	chr2	47657000	47657030	47657151	47657174
AMPL7158789986	TAAAACACCTGAGTAAATAGTAACTTTGGAGAC	TTCTGGTGTTTTCCTAAAAGAAAGTAGTAA	hg19	MSH2	chr2	47672534	47672567	47672669	47672699
AMPL7158790450	CTATTTGTACCTTTTGGATCAAATGATGC	TCAGAACGAAGATCAGTAAGAGGAGT	hg19	MSH2	chr2	47672575	47672604	47672721	47672747
AMPL7157746180	CACCAGAAATTATTGTTGGCAGTTTTTG	CAAACTTTCTTAAAGTGGCCTTTGCT	hg19	MSH2	chr2	47672692	47672720	47672840	47672866
AMPL7158789987	CGTTCTGACTTCTCCAAGTTTCAGG	CACTGTCCACAAAGGTGCTACA	hg19	MSH2	chr2	47672740	47672765	47672891	47672913
AMPL7156712042	GGAAATGGGTTTTGAATTCCCAAATGG	AAAGCTGACAACAGCATCTAGCT	hg19	MSH2	chr2	47702054	47702081	47702205	47702228
AMPL7157746198	AGAACCAATGCAGACACTCAATGA	TTCATCTTGAACTTCAACACAAGCATG	hg19	MSH2	chr2	47702171	47702195	47702318	47702345
AMPL7155568244	GTACGACCAGCCATTTTGGAGA	ACAAAGCCCAAAAACCAGGTTTT	hg19	MSH2	chr2	47702262	47702284	47702413	47702436
AMPL7158789991	CAGTGTACAGTTTAGGACTAACAATCCATT	CTCACATGGCACAAAACACCCA	hg19	MSH2	chr2	47703420	47703450	47703572	47703594
AMPL7158790455	GGTGATAGTACTCATGGCCCAAA	CATGAACGTGGAGACTCCTTTCA	hg19	MSH2	chr2	47703549	47703572	47703655	47703678
AMPL7158790875	TGTCCATTGTGGACTGCATCTTAG	ATATACTTTTCCTTCTCACAGGACAGAGA	hg19	MSH2	chr2	47703605	47703629	47703750	47703779
AMPL7164928257	CGTTCATGGCTGAAATGTTGGA	AAGACAAACATTCTCAGATGTTTTTACATG	hg19	MSH2	chr2	47703671	47703693	47703790	47703820
AMPL7155743874	AGATAATCCATTATGTTTGTGGCATATCCT	TAGAAGTTCCTCTTCCCAATTCATCTATGA	hg19	MSH2	chr2	47705293	47705323	47705436	47705466
AMPL7162077263	GCTTCAGGTCTGCAACCAAAGA	GAAAATGGGTTGCAAACATGCAAA	hg19	MSH2	chr2	47705404	47705426	47705529	47705553
AMPL7154392134	AGATGGAAATGAAACAATTTGTCACTGTC	TTCTTCTGACATTTCAGTAAAGGGCAT	hg19	MSH2	chr2	47709830	47709859	47709962	47709989
AMPL7154392135	AAAAATTATTCAGGAGTTCCTGTCCAA	TCACGTAGTAACTTTTATTCGTGAAATGA	hg19	MSH2	chr2	47709926	47709953	47710059	47710088
AMPL7164928136	AGCTGAAGTAATAGCAAAGAATAATAGCTTTGT	GGCACTGACAGTTAACACTATGGA	hg19	MSH2	chr2	47710019	47710052	47710169	47710193
AMPL7156618531	GCTGAAGGCTCATTGAATCAAGAC	CCACTCTTCAAAGAATCCTCTACTTTTAGC	hg19	MSH3	chr5	79951949	79951973	79952093	79952123
AMPL7164928292	CAGACTCTACCTTGTCTTTTATGGTGTT	GAGAAGGCCTGACGTATGTGAA	hg19	MSH3	chr5	79952036	79952064	79952165	79952187
AMPL7164928161	TGGCAAGGAACCTTGTCATTCA	TCTTTACTTTCTTTTTAACAGGCCCATCAT	hg19	MSH3	chr5	79952125	79952147	79952269	79952299
AMPL7164928293	GCCTTCTCAGAGTAGAGATAACACATC	TCACCAGAGTTGCCAGACATTC	hg19	MSH3	chr5	79952180	79952207	79952332	79952354
AMPL7164928162	CTGGTTATGAATTGACATAATGAGACCAAA	GATTCTGTCTGGACTCTACTTTGAGG	hg19	MSH3	chr5	79960893	79960923	79961041	79961067
AMPL7164928294	CAAAGAAATGTCTGAGGACCAGGAAT	TTCTTTGCGTGTAGAAGACTGATATCATC	hg19	MSH3	chr5	79960965	79960991	79961110	79961139
AMPL7164928163	CTCTGCAGGAGAGATTTGCAGT	AGTACTTCAGAACCCACTATTCTAGGT	hg19	MSH3	chr5	79961067	79961089	79961213	79961240
AMPL7164928295	GCAAAGAATGCAGTTTCTTCTGAAGATTC	ATCCAAGTTTAGGAACCATTGCCA	hg19	MSH3	chr5	79961132	79961161	79961263	79961287
AMPL7163507895	CAGCCCGAGAGCTCAATATTTATTG	GTTTGCACTCTCTGGAGGAGAAT	hg19	MSH3	chr5	79968067	79968092	79968218	79968241
AMPL7157785020	AAAAGGATATAAGGTCAGCTTTGGCTT	TGAAACACTTTCAGTTCTGTAAAATGCAAA	hg19	MSH3	chr5	79968167	79968194	79968283	79968313
AMPL7163507896	TTAGCAAATTATCCACCCTTGTCAACT	TCACAACTCCCACCTTCAACAAA	hg19	MSH3	chr5	79968398	79968425	79968549	79968572
AMPL7154513967	CTTTAAACCCTACATCTGAACGTTGTG	GCCTTTAATGCTGCAGTTTCAGT	hg19	MSH3	chr5	79968426	79968453	79968577	79968600
AMPL7164928164	AGTTGTGAAGCAAACTGAAACTGC	CCGTCCAAAAAGGATATCTTCTCCA	hg19	MSH3	chr5	79968565	79968589	79968669	79968694
AMPL7164928296	GGAAATTGACTGCCCTTTATACAAAATCT	ACCTTAATGCCTCTCAGCTCATC	hg19	MSH3	chr5	79968633	79968662	79968784	79968807
AMPL7164928165	TTGGACGGGAGTTTTTCTCTTAAATGA	TGCTTGTTTCCAGCCACTACTT	hg19	MSH3	chr5	79968687	79968714	79968839	79968861
AMPL7163507809	GTGTAAGAGTCCTGAAAAGCAGACA	GGCTGCACTCCCTAAAAACAAATAC	hg19	MSH3	chr5	79974582	79974607	79974731	79974756
AMPL7153078570	ACTCCTGAGTGTATCATCTTTACTTTTTCC	CGAGAAGCAGAGTCCTGGAAAC	hg19	MSH3	chr5	79974641	79974671	79974782	79974804
AMPL7153078571	ACAGGCGAGGTTGTGTTTGATA	CTAACAGATGTGGCTCTGTGGAT	hg19	MSH3	chr5	79974761	79974783	79974889	79974912
AMPL7158036974	GCTTCTCGTTCAGAGCTAGAAACC	TTTGGAACTAAACCTAAGTTTCAGAATCG	hg19	MSH3	chr5	79974797	79974821	79974942	79974971
AMPL7164928297	CTGTTAGGTAAGTTGGCACATCACT	CCATGCCCAGCTTTGTTGTTTTAC	hg19	MSH3	chr5	79974906	79974931	79975056	79975080
AMPL7161380660	AATGCTAACAAGTTAATGGTTCTGTTTATTACA	TTGAGGTATTTTATGATGGCAGCCA	hg19	MSH3	chr5	80024576	80024609	80024723	80024748
AMPL7154521703	TCTAGGTTCTCAAATTATTTCTGGCATTGT	TTGGAGGAATCACTTACTCAGGTTTG	hg19	MSH3	chr5	80024665	80024695	80024775	80024801
AMPL7161380667	CCTCAAAGAATTCAACTTGGAAAAGATGC	AGCTCATCCTTGCACCCTAGTA	hg19	MSH3	chr5	80024743	80024772	80024893	80024915
AMPL7164928298	AATCTACTTAACAGCACCAGCGTTAAT	AATTAGCCTAGATGTAAGTGCATAAAGAAATA	hg19	MSH3	chr5	80037091	80037118	80037231	80037263
AMPL7163507812	TGCCATAATGTAGCTGGCATGT	CTGTAGGATTTCCAGATTCCTTAATGTTGT	hg19	MSH3	chr5	80037187	80037209	80037331	80037361
AMPL7163507903	CAGGAATTTTAAACAGCTATCAAGTAAAATGGA	CCTGTACCTCTAAAAACAGACTGCT	hg19	MSH3	chr5	80037280	80037313	80037429	80037454
AMPL7164928166	CCTACAGAATCAGGTCAGGCAAA	ACAGTTCATTCTCCAAAAAGAGCTACA	hg19	MSH3	chr5	80037355	80037378	80037498	80037525
AMPL7164928299	GGTACAGGTGAAAATATAGTGTCTTTAGCT	TGATGTTACAGAAATTGTCAGGATAAGCA	hg19	MSH3	chr5	80037447	80037477	80037591	80037620
AMPL7161378554	GGGTATATGAAATAACAATTTGGCACAAAT	GCTGGGTCACCCACTTCTTTA	hg19	MSH3	chr5	80040254	80040284	80040397	80040418
AMPL7163507815	GGTTTTAGACCACACTAAAACTTCATTTGG	GTGTTCTTAAAAACAATGGTAACCTTGGT	hg19	MSH3	chr5	80040357	80040387	80040502	80040531
AMPL7164928167	ACCCAGCCACTCCTTAAATTAAGG	TAGAGAGCCAGTCTATTGCTCAGT	hg19	MSH3	chr5	80040412	80040436	80040562	80040586
AMPL7163507816	TGGAACCACATTTTTCTGACTTCCA	TTTTTATTAAAGGGAAGTCAGAAAGGTCT	hg19	MSH3	chr5	80064536	80064561	80064680	80064709
AMPL7157785034	AAACTTCGAATATGTATTTGCATGTTTTGA	ATTTTTCGTATTTCTTGCAAATGCATTCG	hg19	MSH3	chr5	80064616	80064646	80064747	80064776
AMPL7164928300	AAAAAGAGGAAGGATGAAATTCAAGGT	GAAAATAAAAGTAAGCTTGACATTACCTCCTG	hg19	MSH3	chr5	80064706	80064733	80064816	80064848
AMPL7157256185	TATGTGACAGTATCAGGACAGGAGG	CAAAACAAGTTATTACAACATATTTCCAAGGA	hg19	MSH3	chr5	80064799	80064824	80064941	80064973
AMPL7161378536	AACAATACTGGACTTATCTTGAGTGTTTAACA	TCAGTTGGTATACAAGATACAGCAGAGT	hg19	MSH3	chr5	80071387	80071419	80071531	80071559
AMPL7161378558	GAAATAAAGAACTCTGCTGTATCTTGTATACCA	TGGCTACGATGAGCCCAGTA	hg19	MSH3	chr5	80071522	80071555	80071639	80071659
AMPL7164459467	CCAACTGATTGGGTAAAGGTTGGA	AGAATTGCTTTTAATTTCAAGAATGTGGCT	hg19	MSH3	chr5	80071552	80071576	80071654	80071684
AMPL7156005093	TGGAATCAGTAGAGTTCAGGACCAT	GGGAAAGAACACAAATAGGAAATCAAGG	hg19	MSH3	chr5	80074372	80074397	80074501	80074529
AMPL7159465299	CTAATTTTCTAAAGTGATGGCATTTCGGAT	CCGGAGCTGATTCAGATGTCTG	hg19	MSH3	chr5	80074462	80074492	80074586	80074608
AMPL7163507905	AGCCGCTTTCACTCTCCTTTTAT	TGATGGAAAGATTTTTCCAGTCTGTTTCT	hg19	MSH3	chr5	80074552	80074575	80074697	80074726
AMPL7163507818	GCAGTGCTGAATGGCTTGATTTTC	CATGTACTCAACTATTTTATGGTGGGTCAT	hg19	MSH3	chr5	80074628	80074652	80074750	80074780
AMPL7163507819	AAGTAAAGCTGTTTGGTGTAATCTCCAT	CAACAACAAAAAGGTGAGCAAACTG	hg19	MSH3	chr5	80083219	80083247	80083343	80083368
AMPL7163507907	GCCTGCTGATCATCTGTATGCT	AACAGTTGCTAGGTGATGCACT	hg19	MSH3	chr5	80083267	80083289	80083419	80083441
AMPL7163507820	GCTGCTGCTTCCGTAGGAAATT	TATCTTACCTGCAGTAATCTCCTTGCTTA	hg19	MSH3	chr5	80083368	80083390	80083470	80083499
AMPL7164928301	CATTTTCTCCCTGGCCAAGGT	ACATTCAGCTTTCCCAAGAGTCTAAC	hg19	MSH3	chr5	80083447	80083468	80083595	80083621
AMPL7164928168	TTTCCTCTTTATCAGTGCTTTAGATAAGATGAC	TACTCAGTGACAGAGGAAGCAAGA	hg19	MSH3	chr5	80083508	80083541	80083658	80083682
AMPL7161378560	TTTTTGCAGACCAACTGTACAAGAAG	TGTAAAAGTTTGGGATGTTATCATCGACT	hg19	MSH3	chr5	80088543	80088569	80088687	80088716
AMPL7164928169	GGAGAACAGGATCAATATGTCCCAAATAAT	ACTATGTCCAGGCTTAGCCCAT	hg19	MSH3	chr5	80088622	80088652	80088772	80088794
AMPL7163507822	AGAAAGCCATAGCAGTTATCCACTTC	TGCATTAGGCAAAACATTACTTTGTAGC	hg19	MSH3	chr5	80109149	80109175	80109295	80109323
AMPL7164928170	ACAGAGGACCGCTTTCCTTTTG	TCCTCCTGAAAATTAGAAAGGAATTTCACT	hg19	MSH3	chr5	80109264	80109286	80109377	80109407
AMPL7164928302	TGCATTTCCACTTATGAGATAAATTGTGGA	CAATGCAACTTGTTTTATGTAGGAGCT	hg19	MSH3	chr5	80109320	80109350	80109453	80109480
AMPL7164928171	CAGGAGGACTCAGAGAGAGTAATGA	CACAATCCCAATTGTCGCTTCT	hg19	MSH3	chr5	80109400	80109425	80109521	80109543
AMPL7164928303	TGCATTGATTACCATCATGGCTCA	ACACAAAAGGAAAATTCATGCGATAATGT	hg19	MSH3	chr5	80109474	80109498	80109610	80109639
AMPL7164928172	GGATTGTGGATGGCATTTTCACA	CGGCCTTGAAATAATTTATTTAAGCTCCT	hg19	MSH3	chr5	80109536	80109559	80109673	80109702
AMPL7156005112	GACACTCTTTACATCCAACATGTTTTCTTT	ATCCTACAAGCAAGATGAAAACACCT	hg19	MSH3	chr5	80149777	80149807	80149925	80149951
AMPL7161245578	TTCGGCTTCCTAATAAGAAAGTGAAGAG	GTTCATCCAAGATAACCAAGGACTGT	hg19	MSH3	chr5	80149890	80149918	80150038	80150064
AMPL7164928304	GATTTTAGGAGAAGGCACAAAGGTAATAGT	CGTCTCATCAGAAGCTATGAAAAGTCT	hg19	MSH3	chr5	80171340	80171370	80171487	80171514
AMPL7164928173	GTGACACTGACACAGCTTCCTA	GCATCGTCCATAACTTTGCAAAATACT	hg19	MSH3	chr5	80171434	80171456	80171580	80171607
AMPL7164928305	GAGACGTATTGTCTCCCAGCAATT	CATGTTGAACTCCTCTGTCCACTT	hg19	MSH3	chr5	80171509	80171533	80171627	80171651
AMPL7164928174	ACGATGCATAATGCACAAGACCT	CATGTCACACAAAGATAGGCTGTTACT	hg19	MSH3	chr5	80171601	80171624	80171748	80171775
AMPL7164928306	TGGAAGAAACACAGACTTCTCTTCTTC	ACCTCTCTGTTTCCAATAGGAATATACCA	hg19	MSH3	chr5	80171650	80171677	80171795	80171824
AMPL7158789998	GGTGGCCTTGTCTGGTTTACAA	GCAGTAGTGACTCTTACCTGTATATGG	hg19	MSH6	chr2	48018119	48018141	48018252	48018279
AMPL7154390572	GAGAAAGGGAAATCAGTCCGTGTT	AAAAGTCTGCCTGTCTGTCTGTTT	hg19	MSH6	chr2	48018169	48018193	48018319	48018343
AMPL7158790883	ACTACTGCCATGTGTGTGTGTT	AGCTAAAGACCATGTTACATCCCTTTC	hg19	MSH6	chr2	48018272	48018294	48018419	48018446
AMPL7163387188	GTTCAAAATCAAAGGAAGCCCAGAA	CCCACCTCCATCTCTTCTTCCT	hg19	MSH6	chr2	48023033	48023058	48023185	48023207
AMPL7158790462	GCAAAGCCTGAAATACTGAGAGCAA	CCCATCACCCTAACATAAATAACAACTG	hg19	MSH6	chr2	48023077	48023102	48023221	48023249
AMPL7158790884	GTGGGACACGGCAAGCATT	ACAGTCCAGGGAACTACAGAAGT	hg19	MSH6	chr2	48023203	48023222	48023335	48023358
AMPL7164928258	CGAAGGGTCATATCAGATTCTGAGAGT	CAGTCACCATTCTCTTCCGCTT	hg19	MSH6	chr2	48025864	48025891	48026016	48026038
AMPL7164609044	GGATAGTGAGAGTGAAGGCCTGAA	AGAGAAAGCTCTCAAAGTATTCTTGGTT	hg19	MSH6	chr2	48025971	48025995	48026117	48026145
AMPL7162256282	CCCAGTTTTGGGATGCATCCAA	CAGAGAGGGCCAATTCACTTTTC	hg19	MSH6	chr2	48026996	48027018	48027146	48027169
AMPL7162355128	GAGTCTGATTCCATTGGGTTGACA	CAGATCTTGTAGTGCTGACTGTGT	hg19	MSH6	chr2	48027115	48027139	48027265	48027289
AMPL7164928259	GATGCAGTGACATTAAACAACTTGGAG	GGGCACAAAGCCATTGCTTTAG	hg19	MSH6	chr2	48027328	48027355	48027441	48027463
AMPL7157780138	TACTTGCCATACTCCTTTTGGTAAGC	TAGCCTCTCAAGATCTGGAAGCT	hg19	MSH6	chr2	48027411	48027437	48027562	48027585
AMPL7155743996	ATCGTCTAGATGCCATAGAAGACCT	CTGGGTGGTTCTGACTCTTCAG	hg19	MSH6	chr2	48027491	48027516	48027615	48027637
AMPL7160018588	AAAATCCTTAAGCAGGTCATCTCTCTG	CAGCAAGAGCTTGGTCATAATCAGA	hg19	MSH6	chr2	48027775	48027802	48027924	48027949
AMPL7164928260	AGCCTTTGACCATGAAAAGGCT	CCAATAGACTATGGTCCTACAGCCAA	hg19	MSH6	chr2	48027864	48027886	48028006	48028032
AMPL7164168591	GCCTCCTGGAATACCTAGAGAAACA	GTCCAGTATCGTTTACAGCCCTT	hg19	MSH6	chr2	48027971	48027996	48028122	48028145
AMPL7155794261	CCGTTACCAGCTGGAAATTCCT	CATGCAGTCCTTCAATGATACATCC	hg19	MSH6	chr2	48028047	48028069	48028196	48028221
AMPL7162688590	AGTTGGCTAATCTCATAAATGCTGAAGAA	ACTACTTATCAAAGCCTGAGAACAAGC	hg19	MSH6	chr2	48028163	48028192	48028310	48028337
AMPL7153113425	TGGCAGTCTGCTGTAGAGTGTA	CAGGATGCAAATATGTATATGCATGTCAAA	hg19	MSH6	chr2	48028261	48028283	48028397	48028427
AMPL7160190433	AAAGAAGACCTATAAAACACTTAGGCTGAT	GAATTACTGGGCGACACATAGGA	hg19	MSH6	chr2	48030482	48030512	48030601	48030624
AMPL7158790471	CCCAAACGATGAAGCCTCACTTTTA	AGGATGGCGTGATCCTTTAAGC	hg19	MSH6	chr2	48030518	48030543	48030655	48030677
AMPL7160191556	AGTAATTCTGTTGCCGGAAGATACC	GCACACAATAGGCTTTGCCATT	hg19	MSH6	chr2	48030617	48030642	48030755	48030777
AMPL7158790011	GCCATCCTTGCATTACGAAGAC	GAATCAGTTACCTGTCTCATAAGCGT	hg19	MSH6	chr2	48030670	48030692	48030809	48030835
AMPL7155568942	TGTGTGCTTGTTACTGGACCAA	CTTCCTATTAAGTCACTGGCTGACTT	hg19	MSH6	chr2	48030771	48030793	48030917	48030943
AMPL7161221220	CCATGTTAGCAAATGGATTTCAGAACAG	CAGCTAATAAGCCAGCCTGTGAA	hg19	MSH6	chr2	48031890	48031918	48032041	48032064
AMPL7161219411	TGAAACTGTTACTACCAGTCATAAAAGACC	TGTCTGAGGCACCAAGTCTAGT	hg19	MSH6	chr2	48031999	48032029	48032132	48032154
AMPL7161220340	GTAATGGCCCAGATGGGTTGTTA	CTAAATGACTGAATGAGAACTTAAGTGGGA	hg19	MSH6	chr2	48032064	48032087	48032180	48032210
AMPL7153813312	CTCAGACAGAATAATGTCAGGTGAGT	TCTTAAAAAGTGATGTTTTTAAAGTAACACCA	hg19	MSH6	chr2	48032147	48032173	48032271	48032303
AMPL7158790473	GCCAATAATTGCATAGTCTCTTAATGAGATTT	AATCACAAATGAATACTCATTTTGCAAATCA	hg19	MSH6	chr2	48032614	48032646	48032711	48032742
AMPL7164928137	CTTTTATACCAATATGTGTAGCTCATGATAGCT	ATGCATGAGTATGCTGGCAGT	hg19	MSH6	chr2	48032649	48032682	48032788	48032809
AMPL7161062030	CCAGCATACTCATGCATGCA	TGCGTGCTCTAAAAACATTCATATTGTT	hg19	MSH6	chr2	48032793	48032813	48032939	48032967
AMPL7158790898	GATGTTGCTTTTCTGTCCTAGCATTTTT	GTACGACATTTTATAGTCTCAGCAAGTTCT	hg19	MSH6	chr2	48033250	48033278	48033394	48033424
AMPL7164928261	ATTTTACTTTAACAGGAAGAGGTACTGCAA	CTAGGCGCACAGCAACATTTT	hg19	MSH6	chr2	48033328	48033358	48033468	48033489
AMPL7158830085	TCAACTCACTACCATTCATTAGTAGAAGAT	TTTCTACCATGCATGCCTTAAGAAAGA	hg19	MSH6	chr2	48033432	48033462	48033579	48033606
AMPL7164928262	GCGCCTAGGACATATGGTATGT	GGGTCTTCACATTCATTTTCTACCATG	hg19	MSH6	chr2	48033482	48033504	48033595	48033622
AMPL7162606166	TTTTTAATTTTAAGGGAAGTTTGCCTGG	GATCATAATGTTGTCTGAATTTACCACCTTTG	hg19	MSH6	chr2	48033904	48033932	48034034	48034066
AMPL7164928263	GACTACATTGGAAGCTTTGAGTTGAC	ATTGTGGAGTATTCAATAACCATTATGTAGAA	hg19	MSH6	chr2	48034003	48034029	48034145	48034177
AMPL7158527805	GCTTCTCTGAAAGGCTCTCCTT	CAATAGCGCAGGAATGGGAGAA	hg19	MYC	chr8	128748803	128748825	128748955	128748977
AMPL7163287079	CCCTTTAACTCAAGACTGCCTC	TCTCCTCCTCGTCGCAGTAG	hg19	MYC	chr8	128750449	128750471	128750576	128750596
AMPL7158908778	CCCTCAACGTTAGCTTCACCA	TGGGCAGCAGCTCGAATT	hg19	MYC	chr8	128750513	128750534	128750662	128750680
AMPL7163287080	GGAGGAGAACTTCTACCAGCAG	AGAAGGGTGTGACCGCAAC	hg19	MYC	chr8	128750589	128750611	128750730	128750749
AMPL7157252839	TGCTCGCCCTCCTACGTTG	GTTTTTGATGAAGGTCTCGTCGTC	hg19	MYC	chr8	128750716	128750735	128750865	128750889
AMPL7154385398	CTGGGAGGAGACATGGTGAAC	CAGCTTCTCTGAGACGAGCTT	hg19	MYC	chr8	128750824	128750845	128750934	128750955
AMPL7163287121	TCAAAAACATCATCATCCAGGACTGT	CGCTCAGATCCTGCAGGTAC	hg19	MYC	chr8	128750882	128750908	128751035	128751055
AMPL7154385402	CGCCTCAGAGTGCATCGA	GAGGACTCCGTCGAGGAGA	hg19	MYC	chr8	128751060	128751078	128751178	128751197
AMPL7154656933	CCTTCTCTCCGTCCTCGGATT	CGGGCTTCGCTTACCAGA	hg19	MYC	chr8	128751152	128751173	128751261	128751279
AMPL7158526969	CCTGGTGCTCCATGAGGAGA	TCCCAAATCTCTCCAGATCTGCT	hg19	MYC	chr8	128751219	128751239	128751369	128751392
AMPL7158527392	TTTGTCCAGAGACCTTTCTAACGTATTC	GCCTGCCTCTTTTCCACAGAAA	hg19	MYC	chr8	128752525	128752553	128752677	128752699
AMPL7156485588	GGAGGAACAAGAAGATGAGGAAGAAATC	CGTAGTTGTGCTGATGTGTGGA	hg19	MYC	chr8	128752643	128752671	128752790	128752812
AMPL7158526970	AGGTCAGAGTCTGGATCACCTT	TCAGGACTCTGACACTGTCCAA	hg19	MYC	chr8	128752710	128752732	128752862	128752884
AMPL7158527393	CCCTCCACTCGGAAGGACTATC	TGTGTGTTCGCCTCTTGACATT	hg19	MYC	chr8	128752821	128752843	128752940	128752962
AMPL7158527808	CTGAGACAGATCAGCAACAACCGAA	GGGCCTTTTCATTGTTTTCCAACT	hg19	MYC	chr8	128752881	128752906	128753031	128753055
AMPL7153923018	GGAACGAGCTAAAACGGAGCTT	GTTTCCGCAACAAGTCCTCTTC	hg19	MYC	chr8	128752984	128753006	128753129	128753151
AMPL7154390350	AAAAAGCCACAGCATACATCCTG	TCAGGACATTTCTGTTAGAAGGAATCG	hg19	MYC	chr8	128753074	128753097	128753220	128753247
AMPL7159608771	AGAATTTGCTTGAAGGCCACCATA	AGGATCAGATCTAATAGCTCATCATGCT	hg19	NBN	chr8	90955406	90955430	90955525	90955553
AMPL7161378589	AAGGCCACCATAATGGACCAAA	GAGCAGGAAAACTTCCACACATC	hg19	NBN	chr8	90955418	90955440	90955558	90955581
AMPL7159608748	CTGATCCTCCAATGATGTGTGGA	AAACATCTTTGGCACTTATGCATGATTT	hg19	NBN	chr8	90955546	90955569	90955680	90955708
AMPL7154483953	ACTTTTACATTGTTAGGTGAAAAGCAACAAA	TGATACAGGAATAACAAACTCACAGACC	hg19	NBN	chr8	90982501	90982532	90982647	90982675
AMPL7154348673	GACTGAATCCATTTCTTCTGACAGTCA	GCATAAGAAATTGAGTTCCGCAGTT	hg19	NBN	chr8	90982613	90982640	90982761	90982786
AMPL7154348672	TTCACACTTTTACACAAAATCCCAAAATGA	CAGGAAAGAAAACAAATCTTCAAAGGGA	hg19	NBN	chr8	90983283	90983313	90983429	90983457
AMPL7158790136	ACCTGTTTGGCATTCAAAAATATAAATGTT	TTTTACAGTTTTTACCCACCTCTTGATGA	hg19	NBN	chr8	90983399	90983429	90983497	90983526
AMPL7155711951	GCCGTCCTGACAGATCAACATT	TGTCAGATAGTCACTCCGTTTACAATTT	hg19	NBN	chr8	90983457	90983479	90983570	90983598
AMPL7153690215	CTGAAACAAGCATTAAAGAGGGAATTAACTTAA	GGACGTCCAATTGTAAAGCCAG	hg19	NBN	chr8	90990356	90990389	90990508	90990530
AMPL7161062010	CTGCTTTCAGGAATTCAGTAAAATATTCTGG	ATGTAAACAGCCTCTTTGTAGTTTATAACTT	hg19	NBN	chr8	90990482	90990513	90990615	90990646
AMPL7158791026	GCACAGAGTCCAATACTGTGCTAAG	GGGATGGTATTACTTTTGGAGTGTTTG	hg19	NBN	chr8	90993468	90993493	90993615	90993642
AMPL7153993521	ATGTCTTACCTGAATTTACTTCCAAACACT	TGCTAACTTTTCAGAGTCAAACAGATGA	hg19	NBN	chr8	90993594	90993624	90993737	90993765
AMPL7158755463	CCCGACTTCAAAGTTCGGGAAA	CTTTTTCTCTGAGAAGTGAATGTACTGAGT	hg19	NBN	chr8	90993642	90993664	90993786	90993816
AMPL7164928200	GTGCAGAAGAGGATAGGCAGAAACT	AGTGATGATGGGACTCAGGGTT	hg19	NRAS	chr1	115251033	115251058	115251184	115251206
AMPL7153277948	TGTAATTATGCCAAGAAACCATATGCTCA	TTTTTCCTTTTATAGGGTGTTGAAGATGC	hg19	NRAS	chr1	115251122	115251151	115251261	115251290
AMPL7164928201	TCATTCGGTACTGGCGTATTTCTC	TTCGTTTAGTAATTGGAATCTTATGTCCACAT	hg19	NRAS	chr1	115251221	115251245	115251363	115251395
AMPL7163140843	CTCCAGCTTAGAAGATAGAGTGAGACT	CAGACAGGTATGGTACAGCTTTCA	hg19	NRAS	chr1	115252022	115252049	115252172	115252196
AMPL7163140877	TGGATCACATCTCTACCAGAGTTAATCA	ACGAACTGGCCAAGAGTTACG	hg19	NRAS	chr1	115252119	115252147	115252227	115252248
AMPL7164928069	CTGGTCTTGGCTGAGGTTTCAA	ATTCCCGTTTTTAGGGAGCAGAT	hg19	NRAS	chr1	115252194	115252216	115252340	115252363
AMPL7159206715	CAGTTCGTGGGCTTGTTTTGT	CACTGTACCCAGCCTAATCTTGT	hg19	NRAS	chr1	115252241	115252262	115252385	115252408
AMPL7164928070	CCCAGTAGCAAGCTTCACTTATGTATTATC	AATGAGGTTACCACACTAGGGAAGA	hg19	NRAS	chr1	115256186	115256216	115256335	115256360
AMPL7164928202	TACCCTAGATTCTCAATGTCAAACAACC	TGCGGATATTAACCTCTACAGGTACT	hg19	NRAS	chr1	115256274	115256302	115256415	115256441
AMPL7164928071	AGAACACAAAGATCATCCTTTCAGAGAAAA	ACATACTGGATACAGCTGGACAAGA	hg19	NRAS	chr1	115256376	115256406	115256525	115256550
AMPL7153071870	ATCCGCAAATGACTTGCTATTATTGATG	CCCAGGATTCTTACAGAAAACAAGTG	hg19	NRAS	chr1	115256435	115256463	115256578	115256604
AMPL7159936506	CCAACAAACAGGTTTCACCATCTATAAC	TAGGCAGAAATGGGCTTGAATAGTTAG	hg19	NRAS	chr1	115256551	115256579	115256698	115256725
AMPL7163396478	GGGAGGGAGGGAAGTTCAATTTT	TATTAGCAATTTGAGGGACAAACCAGAT	hg19	NRAS	chr1	115256626	115256649	115256724	115256752
AMPL7156684150	CTTCAGCAGCTAATAAAAATGAACTGTTCT	GCTGACCTGATCCTGTCTCTCA	hg19	NRAS	chr1	115258488	115258518	115258628	115258650
AMPL7159440174	TACAGAATATGGGTAAAGATGATCCGACA	TTGGGAAAAGCGCACTGACAAT	hg19	NRAS	chr1	115258598	115258627	115258719	115258741
AMPL7153073285	CCTCACCTCTATGGTGGGATCA	CCAATTAACCCTGATTACTGGTTTCCA	hg19	NRAS	chr1	115258665	115258687	115258802	115258829
AMPL7164928203	TCATTTCACACCAGCAAGAACCT	AGGCCGATATTAATCCGGTGTTTT	hg19	NRAS	chr1	115258778	115258801	115258928	115258952
AMPL7159207938	CCGAAGGCTTCTCAGCTCTAG	GCGTTTCACTGATGCCAGAAA	hg19	NRAS	chr1	115259061	115259082	115259207	115259228
AMPL7164928204	GCCTTTGTCTCCAGCTGATAGATTC	CGGCTGTGGTCCTAAATCTGTC	hg19	NRAS	chr1	115259176	115259201	115259303	115259325
AMPL7153141168	GCCCAAAGCCGAACACTATG	CGCCGACTGATTACGTAGC	hg19	NRAS	chr1	115259243	115259263	115259396	115259415
AMPL7163278719	CCCGCTACGTAATCAGTCG	GACACTAGCACCTAGCGCTT	hg19	NRAS	chr1	115259394	115259413	115259523	115259543
AMPL7164928243	TCTGTCTGGACATAAACAAGCAATCATT	CTGGCTGGACAAAAAGATGGAAA	hg19	PALB2	chr16	23614654	23614682	23614804	23614827
AMPL7158550721	ACTAAGAGGCCCAATATATCCAGAAAATTG	CCACCTGTCTCTGACCAACATT	hg19	PALB2	chr16	23614730	23614760	23614865	23614887
AMPL7155632521	TGAGAGTCTGTACCCGACCATT	CTTTGTATGCTATCAGGTTCCTGGAA	hg19	PALB2	chr16	23614832	23614854	23614980	23615006
AMPL7158584294	GCTGCACAGTGATCTTTCACGT	GCTACAAATGTAGGCATTCATAGTTACAG	hg19	PALB2	chr16	23614955	23614977	23615100	23615129
AMPL7154483701	TTTGCACAGTGCCTTTCAGAATG	GTGCCAAAGAGAGTGAGTCGTT	hg19	PALB2	chr16	23619128	23619151	23619280	23619302
AMPL7158550736	GGTTAATCACAATGAGCTGAAACACAG	GTTTGGTTTTTGTCTCTGCCAGAT	hg19	PALB2	chr16	23619246	23619273	23619396	23619420
AMPL7158550750	TTGTTCATTACTGCTTATGACTTACTGCT	GGAATTTAAAAACTGGTCAACTCCTGAAA	hg19	PALB2	chr16	23625239	23625268	23625384	23625413
AMPL7164928112	TTTGTGACAGACTGAAGCTTGGT	CCTGGTCACCTCCTAAGACATG	hg19	PALB2	chr16	23625340	23625363	23625492	23625514
AMPL7158790293	GATCACATTCTTCCAACAAACCAGTATTC	GCTGAACTATCAAATGAAACTATTGGCA	hg19	PALB2	chr16	23625438	23625467	23625584	23625612
AMPL7164928113	AGCAACACAAAACCACAATCATGT	GCAAGAAGCTCTGCTTGGTACTA	hg19	PALB2	chr16	23632556	23632580	23632707	23632730
AMPL7158550751	GGAAAGCTTACCAAATAACAATGTTGTTCA	ACTGCTTTAGTGCAAAGTACTGACT	hg19	PALB2	chr16	23632672	23632702	23632821	23632846
AMPL7164928114	GATTCTTTCAAGACTCAAGCCTAGGTTATT	GCCTGATGTGTATAATCTCGTGTGT	hg19	PALB2	chr16	23635229	23635259	23635364	23635389
AMPL7158790734	GAAAAACAAATCACTCCTTGGGAATTACAT	GGATTAAACAAAAATGAAACAACCAAGCAT	hg19	PALB2	chr16	23635298	23635328	23635442	23635472
AMPL7158790297	ACAACTTTTCTGGATGTTTGAAACTTTTCA	TCGCAGAGGTAAGTGGGAATCT	hg19	PALB2	chr16	23637391	23637421	23637542	23637564
AMPL7158584291	GGCTGCAAAGATCTCTTTCAGCT	TGTGAGTGCCATGTTTTGGGAA	hg19	PALB2	chr16	23637518	23637541	23637670	23637692
AMPL7164928115	TGTCGAATTGTTTAGTATCACTGGCAA	ACAGACATGTGTTCACCTGCTTT	hg19	PALB2	chr16	23641143	23641170	23641291	23641314
AMPL7158550726	AGGCTGGAGTAGTACCTAAGATGG	CCAGGAAAATCACATCCCAAAAGG	hg19	PALB2	chr16	23641266	23641290	23641416	23641440
AMPL7163554985	ACACTTGGCCCTGTCACTTTTTA	GTCCAAGGAAGAAGTCACCTCA	hg19	PALB2	chr16	23646073	23646096	23646222	23646244
AMPL7158790740	GCCAGGCAAATAGTAATTGTTAACTTTCAT	ATTGTGAACCACTTTTGCCAACTT	hg19	PALB2	chr16	23646116	23646146	23646266	23646290
AMPL7163554942	CCTTGGACCTGTTAACAATCGACA	GGCCCACTGAAGATAATGACTTGT	hg19	PALB2	chr16	23646237	23646261	23646368	23646392
AMPL7164928244	CTGTGTATCTTCTACCAGGTGCTT	AAACTGACCAAAGTGAAATTAGGATGTCT	hg19	PALB2	chr16	23646327	23646351	23646468	23646497
AMPL7154483725	AGTTTCTGAGAGGTTCTTGAACTTGG	CATTCAGAGTCATTTGGATGTCAAGAAAAA	hg19	PALB2	chr16	23646425	23646451	23646553	23646583
AMPL7160407500	GTCAGTTTCCTCATTGGAAAGGTTTAAATT	CCTGCAGAATATTATGTTAGAACAACACGA	hg19	PALB2	chr16	23646490	23646520	23646624	23646654
AMPL7158550729	CGGCTACTTTCCTCTGGCAATT	TTCAGGAAAGTGAGATTCTAAGTCAACC	hg19	PALB2	chr16	23646594	23646616	23646733	23646761
AMPL7160399364	CTGCAGGAAACAGAAGGCCTTCA	CAGAGAAATCTTTAAAATCTCCCAGTGACA	hg19	PALB2	chr16	23646648	23646671	23646785	23646815
AMPL7154020962	TCCTGAAGATTTTCATTCCTGCCAT	GCCAACTGCCCACAAGTTCTAA	hg19	PALB2	chr16	23646755	23646780	23646907	23646929
AMPL7162688547	TCTTTTAAGTTTTGGTTTTCATTTGCTGGT	AAATGACTGTCTCTACAGATAACCTCCT	hg19	PALB2	chr16	23646827	23646857	23646955	23646983
AMPL7163432041	CAGTTGGCCACTTTTACTTATAGCTTT	CAGTGAACTTACTACTCACGACCTAA	hg19	PALB2	chr16	23646922	23646949	23647031	23647057
AMPL7154325415	GCCTTGTGCCTCCAAACTTACA	CTAATTTCACCAGGGCGACTACA	hg19	PALB2	chr16	23646988	23647010	23647125	23647148
AMPL7153002550	GTTCACTGCTACCTTTAGGAGGAATG	AATGAAGACAGTGTATTAATTCCACCAACT	hg19	PALB2	chr16	23647050	23647076	23647188	23647218
AMPL7158755551	AAAGAACAATAGCCAAAATATACCTGGGAA	GTGCCCAAAGAGCTGAAAAGAT	hg19	PALB2	chr16	23649100	23649130	23649250	23649272
AMPL7164928116	CGGTGAGAGATCCTGCTGAGA	AGTACAAACAATTTAAAAACAGTTCTTGACTC	hg19	PALB2	chr16	23649187	23649208	23649324	23649356
AMPL7164928245	TTGGGCACGCTAGAGGAGA	TAGCATTCTTGAAAAGGGAATACAGCA	hg19	PALB2	chr16	23649265	23649284	23649410	23649437
AMPL7164928117	TGTACTATAACACCTTAATTTGAGAATACGATT	CCTTCCCTCTGACTCCACCTTT	hg19	PALB2	chr16	23649351	23649384	23649488	23649510
AMPL7155632523	GATGATACTGCTGCCCTCGG	CTTTTCGTTCTGTCGCCTGC	hg19	PALB2	chr16	23652327	23652347	23652481	23652501
AMPL7153002480	CAGGCCTAAAACCCTGGGAAA	GCGACGGCTGCTCTTTTC	hg19	PALB2	chr16	23652366	23652387	23652495	23652513
AMPL7162524401	GTGCGCTAAGAACAACTCCTGA	TTTCAATTTGAACAGAGGAGGTGGAA	hg19	PARP1	chr1	226567738	226567760	226567854	226567880
AMPL7164928072	GTTGGCTTCCTTTACTTCCTCCAT	GAAGCAAAGGAGAGCTGTGAATG	hg19	PARP1	chr1	226567816	226567840	226567967	226567990
AMPL7159518769	GTTGCACAAATTCAGATTCAACTCACT	CATCCCAGATAAGCCATTATCCAACA	hg19	PARP1	chr1	226568743	226568770	226568891	226568917
AMPL7162366470	ACTCACTTTTGGTGCTGATGCA	CTGAATGATTCTCTCCTTTCATCCCA	hg19	PARP1	chr1	226568763	226568785	226568910	226568936
AMPL7164928154	GCCTAATCAAGTCAAACTATGGAAAATGAG	GTTGTCCCAAAGCAGAAACCTAAA	hg19	PIK3CA	chr3	178916427	178916457	178916532	178916556
AMPL7153910227	TGGAAAATGAGTTTTTACATTTTAGCAGTGTT	GAGGCATTGTTCTGATTCTTTGCA	hg19	PIK3CA	chr3	178916446	178916478	178916596	178916620
AMPL7153151549	GGGACAACCATACATCTAATTCCTTAAAGT	AGGCATTCTAAAGTCACTATCATTCCATTT	hg19	PIK3CA	chr3	178916549	178916579	178916693	178916723
AMPL7154409838	CCCAAGAATCCTAGTAGAATGTTTACTACC	AAGAAGATTCATCTTGAAGAAGTTGATGGA	hg19	PIK3CA	chr3	178916664	178916694	178916785	178916815
AMPL7164928155	CTTCTTACATTTTCGTAAGTGTTACTCAAGAAG	TCTTTTCTTCACGGTTGCCTACTG	hg19	PIK3CA	chr3	178916810	178916843	178916923	178916947
AMPL7164928286	GACTTTGTGACCTTCGGCTTTTTC	TTGGTTTAGACAGAAATATTTTAGAAAGGGACA	hg19	PIK3CA	chr3	178916876	178916900	178917017	178917050
AMPL7164928156	AGAAAAGATCCTCAATCGAGAAATTGGT	AGAAAGCTATTTAAGATTACGAAGGTATTGGTT	hg19	PIK3CA	chr3	178916940	178916968	178917044	178917077
AMPL7164928287	GGCATGCCAGTGTGTGAATTTG	CTGGTGAAGATTCTACATTTGGAGGA	hg19	PIK3CA	chr3	178917489	178917511	178917625	178917651
AMPL7153790366	GATCTTAGGGACCTCAATTCACCTC	AAGATATAGACACAGGTAGAAGACTGCA	hg19	PIK3CA	chr3	178917579	178917604	178917725	178917753
AMPL7164928288	TTCACCAGAATTGCCAAAGCACA	GCCTTCAAGAAGCTTACTATCTAGCT	hg19	PIK3CA	chr3	178917644	178917667	178917777	178917803
AMPL7153907557	TTTTTCCAGCTAGATAGTAAGCTTCTTG	ACTTCTTCCGTTTTATAGACAATTTACCAAGA	hg19	PIK3CA	chr3	178917771	178917799	178917903	178917935
AMPL7153170786	ATGCCATCTTATTCCAGACGCAT	TAAGCATCAGCATTTGACTTTACCTTATCA	hg19	PIK3CA	chr3	178921428	178921451	178921570	178921600
AMPL7153071853	TAAGGGAAAATGACAAAGAACAGCTCA	GCTGAGATCAGCCAAATTCAGTTATTTTT	hg19	PIK3CA	chr3	178936026	178936053	178936169	178936198
AMPL7153092274	AAGCTAGTAATGTAAGAAGTTTGGGACTTC	CAGAAGCAATTTGGGTAGAATTTCGG	hg19	PIK3CA	chr3	178936865	178936895	178937003	178937029
AMPL7164928157	CATATGGAGAAGTTAGACATGTCAACCT	CAAACATACATTTACCTGGGCTACTTCA	hg19	PIK3CA	chr3	178936906	178936934	178937052	178937080
AMPL7159772627	TGCTTCTGTCTGTTAAATGGAATTCTAGAG	TTTATTTATGTGGACTTTCTGAGAGAAAACAAT	hg19	PIK3CA	chr3	178937022	178937052	178937122	178937155
AMPL7164928158	AGTTTTTAACTATTTTAAAGGCTTGAAGAGTGT	CCCATTTTTAAAGATGATCTCATTGTTCTG	hg19	PIK3CA	chr3	178942468	178942501	178942575	178942605
AMPL7153406313	TGGTTGAATTGGGAGAACCCAG	AAATGGCTTTCAGTAGTTTTCATGGTTC	hg19	PIK3CA	chr3	178942531	178942553	178942677	178942705
AMPL7163704134	GGGATGGTAAGGAAGAGTATTAATGAGC	CATGCATATTTCAAAGGTCAAGACATCTG	hg19	PIK3CA	chr3	178942604	178942632	178942743	178942772
AMPL7154338426	GTTATAAACGAGAACGTGTGCCAT	ATTGATTGTTTCTAATAGAGCAGCCAGAA	hg19	PIK3CA	chr3	178948065	178948089	178948199	178948228
AMPL7153907407	AATAGTGATTAGTAAAGGAGCCCAAGAATG	CCACACCCAGCCAACATTTATTATTTTG	hg19	PIK3CA	chr3	178948111	178948141	178948244	178948272
AMPL7163521489	TTTTTATAGCTTTGTCTACGAAAGCCTCT	TGCTGTCGAATAGCTAGATAAGCCT	hg19	PIK3CA	chr3	178951769	178951798	178951901	178951926
AMPL7158527653	TGCTCCAAACTGACCAAACTGTT	GTCTTTCGAATGTATGCAATGTCATCA	hg19	PIK3CA	chr3	178951845	178951868	178951992	178952019
AMPL7153153204	CGACAGCATGCCAATCTCTTCA	CACCATGATGTGCATCATTCATTTGT	hg19	PIK3CA	chr3	178951919	178951941	178952067	178952093
AMPL7155742963	TGAGCAAGAGGCTTTGGAGTATTTC	AGAGTTATTAACAGTGCAGTGTGGAAT	hg19	PIK3CA	chr3	178952038	178952063	178952185	178952212
AMPL7159989066	TCATGGTGGCTGGACAACAAAA	GCTGTTCATGGATTGTGCAATTCC	hg19	PIK3CA	chr3	178952086	178952108	178952236	178952260
AMPL7154839243	ACACCCAGCCGCTATAGTTC	ACTTCAGGATATGGTTTGAATCATTTTTGTG	hg19	PMS2	chr7	6018192	6018212	6018335	6018366
AMPL7158790563	CTGCTGCAGCATCTCGAAGTTATA	CAGTAAAACGATGTTTGCAGAAATGG	hg19	PMS2	chr7	6022487	6022511	6022599	6022625
AMPL7164928179	ATCCCAGGTTAAACTGACCAATGATTT	CGGGATGGCTAGGGACTTTA	hg19	PMS2	chr7	6022573	6022600	6022727	6022747
AMPL7152998880	TGAGAGTCCACATGTTCCTGC	GTCACGGACCCAGTGACCCT	hg19	PMS2	chr7	6026789	6026810	6026943	6026963
AMPL7158790110	CCCTCAGAATCCACGGAAGTG	ACTTCAGGTGCCATCTCTGAC	hg19	PMS2	chr7	6026882	6026903	6027003	6027024
AMPL7155755981	GACTGGAACTCACTGCCTCTTT	CTCACAGCCCAAAGACTCCAGA	hg19	PMS2	chr7	6026961	6026983	6027073	6027095
AMPL7158790997	CCTGAAGTGCTAGAAGACAGCATAC	AAAAAGACGTGTCCATTTCCAGAC	hg19	PMS2	chr7	6027017	6027042	6027137	6027161
AMPL7164928309	GCTGTGAGGCTTGTTCTCTGTT	GTTTGCTTAGGTAACTTAATAAAAATGCATGC	hg19	PMS2	chr7	6027088	6027110	6027229	6027261
AMPL7154839221	ACAACAAAATATACATGATATCTAGTAACTGGC	CTTCGAAGGCTTAAGTAAGTTGACTTTTTC	hg19	PMS2	chr7	6043470	6043503	6043586	6043616
AMPL7154396023	CAAAATTCTGAGACATGTGACCCAATTATTTTA	CTATGGAGTGGATCTTATTGAAGTTTCAGA	hg19	PMS2	chr7	6043543	6043576	6043643	6043673
AMPL7154396024	CCATTGTCTGAAACTTCAATAAGATCCAC	AAATAATGTCAATATAAAAACTGATAGCATGGG	hg19	PMS2	chr7	6043638	6043667	6043729	6043762
AMPL7153814309	TACATATTTATTAAAAACGGACCCATGCTATCA	GGCTAGTAAATAGCCAGAAAGGACTTTATAAC	hg19	PMS2	chr7	6043709	6043742	6043836	6043868
AMPL7156620875	TCAGCTCCAGTGCATTTGGAAT	CCACTTACTACCTGTACATGAAGTACG	hg19	POLE	chr12	133249678	133249700	133249802	133249829
AMPL7158830172	GGAATAATGGTGCACAGAGCAAAG	CTTTGCTTTCTGTGCTTCACACT	hg19	POLE	chr12	133249766	133249790	133249917	133249940
AMPL7153015042	CCGGGATGTGGCTCACATG	TATGATCCCGTGGAGCTAGACC	hg19	POLE	chr12	133250070	133250089	133250198	133250220
AMPL7159818116	CCGGGATGTGGCTTACGT	GGTGGGTGAAGAGGGACAGTTA	hg19	POLE	chr12	133250141	133250159	133250272	133250294
AMPL7154396937	AGGAAGGTAACTGTCCCTCTTCA	GTTAGGAACTTGCATCTGTCTGTGT	hg19	POLE	chr12	133250266	133250289	133250375	133250400
AMPL7164928228	ATTCCTGGACTAACTCATTATTCACTCAAC	CTGATGCTGAGACAGACCAGAT	hg19	POLE	chr12	133253010	133253040	133253162	133253184
AMPL7162077229	CACCTGGCCATCGATCATGTAG	AGCTTGGCTTTATGCTTATTTTGTCC	hg19	POLE	chr12	133253129	133253151	133253245	133253271
AMPL7158863608	GCCATTTCCATCCTGCAGAAGAA	ATGGATACAGGTCAAGTCTAAGTCGA	hg19	PTEN	chr10	89624140	89624163	89624287	89624313
AMPL7163278798	CACAGGCTCCCAGACATGAC	CGGACATTTTCGCATCCGTCT	hg19	PTEN	chr10	89624212	89624232	89624365	89624386
AMPL7156335899	TTGATTGCTGCATATTTCAGATATTTCTTTCC	AGAAAATCAAAGCATTCTTACCTTACTACATCA	hg19	PTEN	chr10	89653733	89653765	89653854	89653887
AMPL7163284243	CAAACATTATTGCTATGGGATTTCCTGC	CAAAGTATCTTTTTCTGTGGCTTAGAAATCTT	hg19	PTEN	chr10	89653791	89653819	89653933	89653965
AMPL7153509010	CTCATTTTTGTTAATGGTGGCTTTTTGT	CTCACTCTAACAAGCAGATAACTTTCACT	hg19	PTEN	chr10	89685223	89685251	89685368	89685397
AMPL7153667974	GTGTCACATTATAAAGATTCAGGCAATGTT	TACAGTACATTCATACCTACCTCTGCAA	hg19	PTEN	chr10	89690699	89690729	89690838	89690866
AMPL7153790113	CTTTTAGTTGTGCTGAAAGACATTATGACA	ATGTATCTCACTCGATAATCTGGATGACT	hg19	PTEN	chr10	89690796	89690826	89690921	89690950
AMPL7163239706	GCAATACATTATTTTTCTCTGGAATCCAGTG	TGGGTTATGGTCTTCAAAAGGATATTGT	hg19	PTEN	chr10	89692627	89692658	89692773	89692801
AMPL7154019447	CCCACCACAGCTAGAACTTATCAA	AGGGCCTCTTGTGCCTTTAAAA	hg19	PTEN	chr10	89692798	89692822	89692949	89692971
AMPL7160655893	GAAAGGGACGAACTGGTGTAATGATAT	TGTTTTCCAATAAATTCTCAGATCCAGGAA	hg19	PTEN	chr10	89692896	89692923	89693040	89693070
AMPL7158527403	TGGCTACGACCCAGTTACCATA	GGTCTATAATCCAGATGATTCTTTAACAGG	hg19	PTEN	chr10	89711782	89711804	89711921	89711951
AMPL7156761536	TTCTGTCCACCAGGGAGTAACT	GAGAATTTCAAGCACTTACTGCAAGT	hg19	PTEN	chr10	89711862	89711884	89712009	89712035
AMPL7158526981	AATCATTAAAATCGTTTTTGACAGTTTGACAG	TTCCCGTCGTGTGGGTCCT	hg19	PTEN	chr10	89717529	89717561	89717661	89717680
AMPL7154346716	CCAGCTAAAGGTGAAGATATATTCCTCC	TTCTCCCAATGAAAGTAAAGTACAAACCTT	hg19	PTEN	chr10	89717629	89717657	89717773	89717803
AMPL7154430739	GACGGGAAGACAAGTTCATGTACT	AGCTTTTAATCTGTCCTTATTTTGGATATTTCT	hg19	PTEN	chr10	89717673	89717697	89717799	89717832
AMPL7153113437	GTTGACTTTTTGCAAATGTTTAACATAGGTG	AGGTTTCCTCTGGTCCTGGTAT	hg19	PTEN	chr10	89720534	89720565	89720686	89720708
AMPL7157743797	TTTTTAGGACAAAATGTTTCACTTTTGGGT	GCACGCTCTATACTGCAAATGC	hg19	PTEN	chr10	89720644	89720674	89720753	89720775
AMPL7153153372	CCTCAGAAAAAGTAGAAAATGGAAGTCTATGT	CTGACCTTAAAATTTGGAGAAAAGTATCGG	hg19	PTEN	chr10	89720706	89720738	89720850	89720880
AMPL7158526983	AGCGTGCAGATAATGACAAGGA	CCCACAAAATGTTTAATTTAACTGACCT	hg19	PTEN	chr10	89720769	89720791	89720873	89720901
AMPL7156585287	TAGTTTAAGATGAGTCATATTTGTGGGTTTTCA	TGGTGTTACAGAAGTTGAACTGCT	hg19	PTEN	chr10	89724990	89725023	89725094	89725118
AMPL7158526984	AAAAACAGTAGAGGAGCCGTCAAAT	AAAAATTCAGACTTTTGTAATTTGTGTATGCT	hg19	PTEN	chr10	89725061	89725086	89725203	89725235
AMPL7158527405	TAACACCAGATGTTAGTGACAATGAACC	TCAAGTTTATTTTCATGGTGTTTTATCCCTCT	hg19	PTEN	chr10	89725111	89725139	89725243	89725275
AMPL7164928147	TCAGGAAGAATATTTGCCCTAGAATGC	CCGGAACCATGATAAGAATCGAAGT	hg19	PTPRT	chr20	40730704	40730731	40730853	40730878
AMPL7153416339	AATAGCACAGCCTCTCATAATGGAG	CCCAACTATAAGCTGTGGCATCT	hg19	PTPRT	chr20	41306458	41306483	41306609	41306632
AMPL7164928148	AAACCATGGTAAAATGCCATACCTGATA	CCTTGAACGTCTACGTGAAGGT	hg19	PTPRT	chr20	41419813	41419841	41419943	41419965
AMPL7158527880	GTTCTTTTTCACAGTAGTGTTATGTGCAAA	TTCTGACATAATGCAGTAAAATCAGGTTCT	hg19	RB1	chr13	48881310	48881340	48881436	48881466
AMPL7153277956	TCATTTGGTAGGCTTGAGTTTGAAGA	TCAAAACGTTTTAAGAAAATCCTTACCAAT	hg19	RB1	chr13	48881405	48881431	48881538	48881568
AMPL7158527466	GAGAAAGTTTCATCTGTGGATGGAGT	AGAGGTAAATTTCCTCTGGGTAATGGA	hg19	RB1	chr13	48881513	48881539	48881660	48881687
AMPL7158527881	GTTTTAACATAGTATCCAGTGTGTGAATTATTT	ATGTTTTTCTGTAGCTCAGTAAAAGTGA	hg19	RB1	chr13	48916668	48916701	48916813	48916841
AMPL7156051050	TTTTTGTTCCCAGGGAGGTTATATTC	TTTCCTTTTATGGCAGAGGCTTATATTTATACA	hg19	RB1	chr13	48916722	48916748	48916861	48916894
AMPL7158527467	AGTGATTTGATGTAGAGCTGATAATCTTTTGAA	GCATTATCAACTTTGGTACTGGTATCAATTT	hg19	RB1	chr13	48919101	48919134	48919244	48919275
AMPL7154346715	TTTTTCTATTCTTTCCTTTGTAGTGTCCA	AAAATGTTTACTTTACCTTTCCAATTTGCTGA	hg19	RB1	chr13	48919193	48919222	48919319	48919351
AMPL7153021757	GTATGATGTATTGTTTGCACTCTTCAGC	AGCTAACATTAAAAGGGACAAGTCTAAGAATT	hg19	RB1	chr13	48919297	48919325	48919439	48919471
AMPL7158527468	GTTAAAAAGTCATAATGTTTTTCTTTTCAGGAC	AGCCTGCTATAATCGATCAAACTAACC	hg19	RB1	chr13	48921931	48921964	48922078	48922105
AMPL7158527882	TTAATGCACAAAAAGAAACACCCAAAAGATAT	AACTTACCTTTAGCTAATAAAAATGTGATCCA	hg19	RB1	chr13	48922993	48923025	48923134	48923166
AMPL7158527057	TGAAATAAATTCTGCATTGGTGCTAAAAGT	CAGAGAATGAGGGAGGAGTACATTAC	hg19	RB1	chr13	48923101	48923131	48923249	48923275
AMPL7158527469	TATACTCTACCCTGCGATTTTCTCTCAT	GCAACATGGGAGGTGAGAGTTT	hg19	RB1	chr13	48934074	48934102	48934226	48934248
AMPL7158527883	GGAAGTATTACAAATGGAAGATGATCTGGT	CCACTAGACATTCAATAAGCAACTGCT	hg19	RB1	chr13	48934154	48934184	48934301	48934328
AMPL7156928808	TATCTAATTTACCACTTTTACAGAAACAGCTGT	TCATGTTCTTTACAGAGAACTTCAATAATTCT	hg19	RB1	chr13	48936928	48936961	48937045	48937077
AMPL7159769061	AACAGGAGTGCACGGATAGC	AACAAAAGAAGTAAATATTGTTAGGGAGAACT	hg19	RB1	chr13	48937004	48937024	48937144	48937176
AMPL7158527884	TAACTTACCCTGCATTGTTCAAGAGTC	CTTTCAGATTACCTCTGGAAGTCCA	hg19	RB1	chr13	48938945	48938972	48939094	48939119
AMPL7156928811	TCATGTTGTAACTTCATCTTTTTCAGGTGA	ACAATTATCCTCCCTCCACAGTCT	hg19	RB1	chr13	48939004	48939034	48939146	48939170
AMPL7157644475	GACATGTAAAGGATAATTGTCAGTGACTTTTT	AATCAAATATACCATGTGCAATACCTGTCT	hg19	RB1	chr13	48941589	48941621	48941733	48941763
AMPL7159976065	TTTCAAGGTTGAAAATCTTTCTAAACGATACG	ATCAGTATCAACCTATATCTAAAGCAAATCAAT	hg19	RB1	chr13	48941623	48941655	48941760	48941793
AMPL7153170574	TTTATGAGACAACAGAAGCATTATACTGCT	CTAACTGGAGTGTGTGGAGGAAT	hg19	RB1	chr13	48942566	48942596	48942717	48942740
AMPL7160862905	TTTTGAAACACAGAGAACACCACGAAAAAG	TGAACAAATCTGAAACACTATAAAGCCATG	hg19	RB1	chr13	48942663	48942693	48942783	48942813
AMPL7158527885	TTTTTCTCCCTTCATTGCTTAACACATTTT	TTCATATATGGCTTACGTTAAAATAGGAAATCA	hg19	RB1	chr13	48947491	48947521	48947611	48947644
AMPL7153021790	TGATCAACCTTCAGAAAATCTGATTTCCT	AAAAAGCAAGAAAAGATTATGGATAACTACATG	hg19	RB1	chr13	48947592	48947621	48947733	48947766
AMPL7154413631	ACCTAGTTATTATGGAAGTGTTTCCACATTT	CCTTCACTCTTTTCAGTATACTTTCTTTTGGA	hg19	RB1	chr13	48950925	48950956	48951067	48951099
AMPL7158527886	CATTGATTTCTGTTTTTACCTCCTAAAGAACTG	ACCACGAATTACAATGAATTCAAGTTACC	hg19	RB1	chr13	48951026	48951059	48951169	48951198
AMPL7158527058	GGGACAGGGTTGTGTCGAAATT	CATACACAGGCAGCAGGGATAT	hg19	RB1	chr13	48951140	48951162	48951292	48951314
AMPL7154414947	TCATAATTGTGATTTTCTAAAATAGCAGGCTCT	ATTGTTTTTAACTTACTGATTTAAGCATGGAT	hg19	RB1	chr13	48953672	48953705	48953770	48953802
AMPL7153021799	TGTTTGTAGCGATACAAACTTGGAGT	TGATGCCTTGACCTCCTGATCT	hg19	RB1	chr13	48953721	48953747	48953872	48953894
AMPL7157482498	TTATCTGTTTCAGGAAGAAGAACGATTATCC	GCGCACGCCAATAAAGACATA	hg19	RB1	chr13	48954176	48954207	48954327	48954348
AMPL7160852922	TTTTTCCTTTAGCAAACTTCTGAATGACA	CGACCAAAGAAACACACCACATTTT	hg19	RB1	chr13	48954289	48954318	48954423	48954448
AMPL7158527888	AAAAATGGTTTAACCTTTCTACTGTTTTCTTTG	CATGGGAAAGACAAATCTGTTCCAG	hg19	RB1	chr13	48955271	48955304	48955406	48955431
AMPL7158527059	TTTTTCATTTTTAGGAAGTACATCTCAGAATCT	AAGTTGCCTTCTGCTTTGATAAAACTTT	hg19	RB1	chr13	48955369	48955402	48955481	48955509
AMPL7158527471	TTCCCATGGATTCTGAATGTGCTT	GCTACTTACTGAGAGCCATGCAA	hg19	RB1	chr13	48955424	48955448	48955565	48955588
AMPL7158527889	GGCAACTTGACAAGAGAAATGATAAAACAT	ACACCTCTCACTAACAATAATTTGTTAGCC	hg19	RB1	chr13	48955502	48955532	48955621	48955651
AMPL7153170556	CTGGGAAAATTATGCTTACTAATGTGGTTT	TACATATCTGCTGCAGTGTGATTATTCTG	hg19	RB1	chr13	49027076	49027106	49027221	49027250
AMPL7156928815	GACCGAGAAGGACCAACTGATC	AAAATCTATTTGCAGTTTGAATGGTCAACA	hg19	RB1	chr13	49027165	49027187	49027266	49027296
AMPL7162913735	GCCAACTTGAAATGAAGACTTTTCCTTTAA	ACAGTGAAAGAGAGGTAGATTTCAATGG	hg19	RB1	chr13	49030300	49030330	49030445	49030473
AMPL7153532509	ATGCAGAGACACAAGCAACCTCA	CCCAGTAATGTACCTAGAAAGTAGAAGAAA	hg19	RB1	chr13	49030405	49030428	49030549	49030579
AMPL7156738557	GAGGTTTCTGTTAAAATGCTACTTAACAGC	GACAGAAGGCGTTCACAAAGTG	hg19	RB1	chr13	49033703	49033733	49033853	49033875
AMPL7156854279	CACAGTGTATCGGCTAGCCTAT	GGTGAAGTGCTTGATTTTCTTACTTGG	hg19	RB1	chr13	49033819	49033841	49033965	49033992
AMPL7161052879	CTTCTGTCTGAGCACCCAGAATTAG	AGTTAACAAGTAAGTAGGGAGGAGAGAA	hg19	RB1	chr13	49033868	49033893	49033992	49034020
AMPL7158527061	TTTTTGAGGCTAAAAGAAAGAAAATGGTATTTT	TCCTTGTATGCTGTTACAATGATTTTGA	hg19	RB1	chr13	49037776	49037809	49037921	49037949
AMPL7154412548	ACTAGATTATGATGTGTTCCATGTATGGC	AAAAACTTACTATGGAAAATTACCTACCTCC	hg19	RB1	chr13	49037862	49037891	49037967	49037998
AMPL7158527891	CAAGGATCTTCCTCATGCTGTTCA	TTGTGAATTTACATAATAAGGTCAGACAGAA	hg19	RB1	chr13	49037944	49037968	49038071	49038102
AMPL7153544716	AATATGTGCTTCTTACCAGTCAAAAAGTAT	TCATACTCCTCTTCTTTGATCAAAACACG	hg19	RB1	chr13	49038998	49039028	49039142	49039171
AMPL7153170587	GTTCTTCCTCAGACATTCAAACGTG	TGGACCCATTACATTAGATTTTTCCAATCA	hg19	RB1	chr13	49039122	49039147	49039266	49039296
AMPL7161052880	CTTCCACCAGGGTAGGTCAAAAG	TCCGTAAGGGTGAACTAGGAAACT	hg19	RB1	chr13	49039237	49039260	49039386	49039410
AMPL7156746872	CACCAATACCTCACATTCCTCGA	CTTCCCTAAAGAGAAAACACACACCT	hg19	RB1	chr13	49039354	49039377	49039502	49039528
AMPL7161052881	TACGGATTCCTGGAGGGAACAT	CCCTCTCATTCTTTACTACTTCCCTAAAG	hg19	RB1	chr13	49039405	49039427	49039517	49039546
AMPL7157252647	GAATATAGTTTGTCAGTGGTTCTAGGGTAG	CCCGAATGATTCACCAATTGATACT	hg19	RB1	chr13	49047352	49047382	49047501	49047526
AMPL7156738560	TCATCTTAACTTGACAGAATCTTAGTATCAATT	ATTCTATGCAATATGCCTGGATGAGG	hg19	RB1	chr13	49047479	49047512	49047627	49047653
AMPL7153021857	ACACACCTCAAACTATAACTTGAGGTTG	TTTAGGAGGGTTGCTTCCTTCAG	hg19	RB1	chr13	49050752	49050780	49050903	49050926
AMPL7158527472	CTGTAATTTGTAGACTTCTGAGAAGTTCCA	ATTCAAAACTGGTTCCTACCTTCCAT	hg19	RB1	chr13	49050824	49050854	49050972	49050998
AMPL7158527893	AAACTACGCTTTGATATTGAAGGATCAGAT	TGAGCCATTCTCACAACTTCCAA	hg19	RB1	chr13	49050936	49050966	49051087	49051110
AMPL7154413610	ATAGCATAAAGTAAGTCATCGAAAGCATCA	AAAAAGTACTTACTCATTTCTGCCAGTTTC	hg19	RB1	chr13	49051391	49051421	49051523	49051553
AMPL7158527473	TAAACATCTCCCAGGAGAGTCCAA	TTTAAATGCATAAACAAACCTGCCAACT	hg19	RB1	chr13	49051491	49051515	49051633	49051661
AMPL7153319975	CTTACCCAGTACCATCAATGCTGT	AGAGACAATGAATCCAGAGGTGTACA	hg19	RB1	chr13	49054085	49054109	49054233	49054259
AMPL7154058093	GGACCAAGGATATGCCACACT	CCAGCAGTCTGTTCAACTTGC	hg19	RNF43	chr17	56435058	56435079	56435209	56435230
AMPL7154058090	GTCACTGGAAGAGCCATGACA	CACCTCCAATCCACCTCACAG	hg19	RNF43	chr17	56435706	56435727	56435858	56435879
AMPL7164928235	CATGGTACTGAGTGTGGAGTGT	GCATCCTGCCAAAAACACAGAAA	hg19	SMAD3	chr15	67479537	67479559	67479684	67479707
AMPL7161437964	GGTCCAGGACTTGCTTTATCCAG	GTCAACTGGTAGACAGCCTCAA	hg19	SMAD3	chr15	67479619	67479642	67479771	67479793
AMPL7164928236	CAGGATGCAACCTGAAGATCTTC	CTGATGTAGGCAGCACCCATA	hg19	SMAD3	chr15	67479700	67479723	67479853	67479874
AMPL7163618751	GCATGAGCTTCGTCAAAGGCT	TGGCCTCTCTCTGATCTTTGGT	hg19	SMAD3	chr15	67479811	67479832	67479963	67479985
AMPL7162451383	CTGTTGTTTTTCACTGTTTCCAAAGGAT	CTCCACCTTGTCTATGGCACAT	hg19	SMAD4	chr18	48573333	48573361	48573485	48573507
AMPL7157643035	CGAATACACCAACAAGTAATGATGCCT	TTTTTCTCCTTCAGCTTCTTTACCAAAC	hg19	SMAD4	chr18	48573436	48573463	48573540	48573568
AMPL7162451384	GGTGGAGAGAGTGAAACATTTGCA	GCCTCCCATCCAATGTTCTCTG	hg19	SMAD4	chr18	48573501	48573525	48573638	48573660
AMPL7164928133	TACAAATGGAGCTCATCCTAGTAAATGTG	CTGAAGAGATGGAGCACAAATTAAATTACC	hg19	SMAD4	chr18	48573602	48573631	48573746	48573776
AMPL7164928254	TGGGAGGCTTCAGGTTAGTCTT	CCCATAATGCATATTTGTACAGGATGCA	hg19	SMAD4	chr18	48573653	48573675	48573782	48573810
AMPL7158944152	AAAAGTGTCTTGCATAATGTGACACATG	CACATTTTAAGTCAAACGCATACTGACA	hg19	SMAD4	chr18	48575003	48575031	48575148	48575176
AMPL7157234855	GTGGCCTGATCTTCACAAAAATGA	GAGATCCTTTTCCCTTTATGTTTCTTAGGA	hg19	SMAD4	chr18	48575106	48575130	48575250	48575280
AMPL7164283960	AAAATGTGATAGTGTCTGTGTGAATCCATA	AATTGAAACACTATTGAGATCCTTTTCCCT	hg19	SMAD4	chr18	48575169	48575199	48575265	48575295
AMPL7153172278	CTACTTCTGAATTGAAATGGTTCATGAACT	ACAGATTACCTACCATTACTCTGCAGT	hg19	SMAD4	chr18	48575533	48575563	48575680	48575707
AMPL7160199504	CCCTTTAAACAATTAAGATCTCTCAGGAT	CCTGCCGCTCACACAAACTA	hg19	SMAD4	chr18	48575648	48575677	48575766	48575786
AMPL7163507868	CTCTTTGTTTTGTCCTATCCTCTCTGTTT	CAAAGAGCAATAGCCAATTTAAATCCAGT	hg19	SMAD4	chr18	48575721	48575750	48575866	48575895
AMPL7153205895	CCTGATAGGCCATGGGTGAGTTA	AGTATACTGGCAGGCTGACCTA	hg19	SMAD4	chr18	48584352	48584375	48584491	48584513
AMPL7153153104	GAATGTACCATGTTAATGTCTTCTTGTTCC	GGTAAGTAGCTGGCTGACCAGTA	hg19	SMAD4	chr18	48584460	48584490	48584585	48584608
AMPL7153154546	GCAGCCATAGTGAAGGACTGTT	ACATGGGTTAATTTGCTTTTATAAAGGCTG	hg19	SMAD4	chr18	48584519	48584541	48584663	48584693
AMPL7158944207	TTATTTTAATCCAGTTGTTTTGGGTGCATT	TGGAACACCAATACTCAGGAGCTA	hg19	SMAD4	chr18	48591645	48591675	48591789	48591813
AMPL7160250616	CTCCCTTTACCCTTTCTTTTAGGAAAAAC	AAGGAACCTTAAATGTCTCTCCTACCT	hg19	SMAD4	chr18	48591690	48591719	48591837	48591864
AMPL7164928255	GTGTTCCATTGCTTACTTTGAAATGGA	GGACATTGGAGAGTTGACCCAA	hg19	SMAD4	chr18	48591806	48591833	48591926	48591948
AMPL7156714014	GGTTCCTTCAAGCTGCCCTATT	TGACTATACAATCAATACCTTGCTCTCTCA	hg19	SMAD4	chr18	48591857	48591879	48591964	48591994
AMPL7160126509	ATGTCCACAGGACAGAAGCCAT	TCTGAGTTTTCAACATGACCTTTATTCCT	hg19	SMAD4	chr18	48591943	48591965	48592088	48592117
AMPL7158944100	TTTTTCTTCCTAAGGTTGCACATAGG	CGCCCAGCTTCTCTGTCTAAG	hg19	SMAD4	chr18	48593375	48593401	48593487	48593508
AMPL7163522962	ACATAGGCAAAGGTGTGCAGTT	ATGCACTTGGGTAGATCTTATGAACA	hg19	SMAD4	chr18	48593394	48593416	48593523	48593549
AMPL7158944208	GCACCTGGAGATGCTGTTCAT	TATATAAAACATTTTTCCATTCCTTCCACCCA	hg19	SMAD4	chr18	48593510	48593531	48593624	48593656
AMPL7158944101	AAAGCTCTATTTGTTGTCAAAAGAATTGAAA	AAAACAAAATGTAACAAATTGGCAACGATAAAA	hg19	SMAD4	chr18	48593592	48593623	48593733	48593766
AMPL7163712708	TCTTTTCATGTGAGAGGTATAATGAAACTGAG	GCTGCTGCATCTGTCGATGA	hg19	SMAD4	chr18	48602894	48602926	48603027	48603047
AMPL7164283715	TTTTTCTTAAAAGGTCTTTGATTTGCGT	GCTGGAGCTATTCCACCTACTG	hg19	SMAD4	chr18	48602995	48603023	48603119	48603141
AMPL7162277742	GCTCCAGCTATCAGTAAGTATGCTTT	TACCAATTCAAAAATGTCATCATCCCAGTA	hg19	SMAD4	chr18	48603134	48603160	48603255	48603285
AMPL7158944102	ACAGAAAGCTGGTCACTTGATTAATTTAGA	CCCAGCCTTTCACAAAACTCATC	hg19	SMAD4	chr18	48604533	48604563	48604683	48604706
AMPL7164928134	CCTTCGTCGCTTATGCATACTCAG	GTCTAAAGGTTGTGGGTCTGCAA	hg19	SMAD4	chr18	48604660	48604684	48604811	48604834
AMPL7153774147	GGATTACCCAAGACAGAGCATCA	TGTAGTCCACCATCCTGATAAGGT	hg19	SMAD4	chr18	48604711	48604734	48604861	48604885
AMPL7153562247	AGGACAGCGTCTAACAGCATC	ATTCAGGTGCAGCTCAATCCA	hg19	SMAD4	chr15	67482625	67482646	67482778	67482799
AMPL7157643080	CCCTTTCCCTATTTCTTACAGGAGACA	CCCTACCATACTTGATGTCTCTAAGAC	hg19	SMAD4	chr15	67482730	67482757	67482867	67482894
AMPL7164928252	CGCTCAGGTCAGACTGCAATAA	GGTCAGTGAAATCCGCCAAACT	hg19	SOX9	chr17	70118649	70118671	70118793	70118815
AMPL7164928131	CAGGAGGGAAGATGGAGTTGTG	GCTTCTCGCTCTCGTTCAGA	hg19	SOX9	chr17	70118720	70118742	70118862	70118882
AMPL7163270464	CCGAGCAGACTTCTGAACGA	GGGAGATGTGCGTCTGCTC	hg19	SOX9	chr17	70118852	70118872	70119007	70119026
AMPL7153078270	CGGAGCAGACGCACATCTC	GCGGGACGGAGATAGCTT	hg19	SOX9	chr17	70119006	70119025	70119140	70119158
AMPL7164928253	CAACGCCATCTTCAAGGCG	CCCACGAAGAATCTCCCAGG	hg19	SOX9	chr17	70119028	70119047	70119180	70119200
AMPL7164928132	CGCCTGGGAGATTCTTCGTG	GTTAATCTCTTCGGATGCTGGGATT	hg19	SOX9	chr17	70119179	70119199	70119316	70119341
AMPL7153774091	TTCACGGAGGGCGAGCTGAT	CTCCTTCACCTTGCCGTAAGA	hg19	STK11	chr19	1206946	1206966	1207086	1207107
AMPL7153360348	GCTCATCGGCAAGTACCTGATG	GCAAGCCATACTTACTTCTTCACGT	hg19	STK11	chr19	1207044	1207066	1207192	1207217
AMPL7154300569	GCCGTCAAGATCCTCAAGAAGA	AGGGTGTTAAGAGGAAGTAAGGGA	hg19	STK11	chr19	1207138	1207160	1207288	1207312
AMPL7163554949	GGAGCTGGGTCGGAAAACTG	CCAAGTACGGCACCACAGTC	hg19	STK11	chr19	1222913	1222933	1223067	1223087
AMPL7153153026	CTGGTTCCGGAAGAAACATCCT	GTCCTGAGTGTAGATGATGTCATCC	hg19	STK11	chr19	1222984	1223006	1223133	1223158
AMPL7160425459	ATTGCAAGCAAGGGTTCAAAGAC	CTGAAGTCCAAAAAGGGTCAGTCT	hg19	TP53	chr17	7572830	7572853	7572980	7573004
AMPL7155491496	AGTGGAGAATGTCAGTCTGAGTCA	CAAAGCATTGGTCAGGGAAAAGG	hg19	TP53	chr17	7572916	7572940	7573067	7573090
AMPL7158790761	CTGGGTTTGGATGTTCTGTGGATA	CCTTCCTAGGTTGGAAAGCCAT	hg19	TP53	chr17	7573714	7573738	7573866	7573888
AMPL7163040974	AGGATGAGAATGGAATCCTATGGCT	TGAATGAGGCCTTGGAACTCAAG	hg19	TP53	chr17	7573848	7573873	7573973	7573996
AMPL7160129713	CCTTGAGTTCCAAGGCCTCAT	AAATGCATGTTGCTTTTGTACCGT	hg19	TP53	chr17	7573973	7573994	7574120	7574144
AMPL7164928246	TTTTGAAAGCTGGTCTGGTCCTTTA	AGTCTAACACTCAAAATGCCGTTTTC	hg19	TP53	chr17	7576638	7576663	7576786	7576812
AMPL7153109218	CCCAATTGCAGGTAAAACAGTCA	CTAGCACTGCCCAACAACACCA	hg19	TP53	chr17	7576760	7576783	7576908	7576930
AMPL7153539343	GTTAGACTGGAAACTTTCCACTTGATAAGA	GTGCAGTTATGCCTCAGATTCAC	hg19	TP53	chr17	7576805	7576835	7576956	7576979
AMPL7153033023	GTGCTAGGAAAGAGGCAAGGAAA	GCGCACAGAGGAAGAGAATCTC	hg19	TP53	chr17	7576924	7576947	7577070	7577092
AMPL7153153807	CTTGCTTACCTCGCTTAGTGCT	TCTTGCTTCTCTTTTCCTATCCTGAGTA	hg19	TP53	chr17	7577010	7577032	7577156	7577184
AMPL7157855368	CTCTCCCAGGACAGGCACAAAC	GGAGTAGATGGAGCCTGGTTTT	hg19	TP53	chr17	7577097	7577119	7577221	7577243
AMPL7158791202	AGGCAGTAAGGAAATCAGGTCCTA	CCTTACTGCTCCCACTCAGTTT	hg19	TP53	chr17	7577184	7577208	7577336	7577358
AMPL7164928118	TCTACTCCCAACCACCCTTGT	CCATACTACTACCCATCCACCTCT	hg19	TP53	chr17	7577236	7577257	7577382	7577406
AMPL7153077950	GGGATGTGATGAGAGGTGGAT	CCCATCCTCACCATCATCACAC	hg19	TP53	chr17	7577372	7577393	7577511	7577533
AMPL7153667995	GGCTCCTGACCTGGAGTCTT	CCTCATCTTGGGCCTGTGTT	hg19	TP53	chr17	7577489	7577509	7577617	7577637
AMPL7158791203	TTTTTCAACTGTGCAATAGTTAAACCCATT	CCTGAGGTCTGGTTTGCAACT	hg19	TP53	chr17	7578014	7578044	7578161	7578182
AMPL7153853938	GTTATAGGGAGGTCAAATAAGCAGCA	AGTATTTGGATGACAGAAACACTTTTCGA	hg19	TP53	chr17	7578064	7578090	7578209	7578238
AMPL7154377656	TCATAGGGCACCACCACACTAT	GATTCCTCACTGATTGCTCTTAGGT	hg19	TP53	chr17	7578187	7578209	7578287	7578312
AMPL7164928119	CAAATACTCCACACGCAAATTTCCTT	CCATGAGCGCTGCTCAGATA	hg19	TP53	chr17	7578231	7578257	7578376	7578396
AMPL7154433385	CAGCTGCTCACCATCGCTAT	GCTGTGGGTTGATTCCACAC	hg19	TP53	chr17	7578360	7578380	7578478	7578498
AMPL7153774035	TGTGCTGTGACTGCTTGTAGATG	ACTTGTGCCCTGACTTTCAACT	hg19	TP53	chr17	7578425	7578448	7578577	7578599
AMPL7153853928	GGAGTACTGTAGGAAGAGGAAGGA	AAAAAGAAAAGCTCCTGAGGTGTAGA	hg19	TP53	chr17	7578549	7578573	7578690	7578716
AMPL7158790764	TGAGGGTGTGATGGGATGGATAA	CCCTGCATTTCTTTTGTTTGGAACT	hg19	TP53	chr17	7579092	7579115	7579232	7579257
AMPL7159464783	AGCCAAAGGGTGAAGAGGAATC	GGACAGCCAAGTCTGTGACTTG	hg19	TP53	chr17	7579207	7579229	7579315	7579337
AMPL7158713095	CCAGGCATTGAAGTCTCATGGAAG	CATCTTCTGTCCCTTCCCAGAAAA	hg19	TP53	chr17	7579266	7579290	7579382	7579406
AMPL7153129646	GGCTGTCCCAGAATGCAAGA	GAAGCTCCCAGAATGCCAGA	hg19	TP53	chr17	7579330	7579350	7579483	7579503
AMPL7154509347	GGCATTCTGGGAGCTTCATCTG	CTGACTGCTCTTTTCACCCATCT	hg19	TP53	chr17	7579487	7579509	7579594	7579617
AMPL7154521477	GACAGCATCAAATCATCCATTGCT	CAGACTTCCTGAAAACAACGTTCTG	hg19	TP53	chr17	7579550	7579574	7579699	7579724
AMPL7154181268	CCAACCCTTGTCCTTACCAGAA	TTTCAGACCTATGGAAACTGTGAGTG	hg19	TP53	chr17	7579683	7579705	7579831	7579857
AMPL7153302039	CCCTTCCAATGGATCCACTCA	CCAGGGTTGGAAGTGTCTCAT	hg19	TP53	chr17	7579817	7579838	7579967	7579988
AMPL7160327972	GCTCGACGCTAGGATCTGACT	CTCAGACACTGGCATGGTGTT	hg19	TP53	chr17	7579879	7579900	7580024	7580045
AMPL7160679083	ACTAGAACTTGTTTGTGGCATATCTTCA	TTTGTTGATGTTCATTCTTCCTTCTTCCTA	hg19	TPR	chr1	186289478	186289506	186289622	186289652
AMPL7164928138	GGCCGTTGCGATTGATTGC	TCGCCTCTCGGATGTCCTG	hg19	TSN	chr2	122513266	122513285	122513406	122513425
AMPL7164928264	GCCATGTCTGTGAGCGAGAT	GGCGAAGTGGCCCAACTA	hg19	TSN	chr2	122513353	122513373	122513463	122513481
AMPL7164928139	CCCATTCCCTTTGCCTTTCCAT	GAATCAGGACAGAGCAGCAAAATT	hg19	TSN	chr2	122513439	122513461	122513581	122513605
AMPL7164928265	AATGTGCTTATTTTCATGCAGATTTCATGA	CCTGATTCTGCAGATCCCACTAA	hg19	TSN	chr2	122518964	122518994	122519113	122519136
AMPL7164928140	AGTTACAGAAATTCTTGGCAGTAAGTGT	GCTCTGGAAGCATCATCCTCAGATA	hg19	TSN	chr2	122519081	122519109	122519230	122519255
AMPL7164928266	GATTCTTTTCAGAGAAGCTCCTGTCTT	GCCTCGACTGTACCAGGAAAGA	hg19	TSN	chr2	122522543	122522570	122522694	122522716
AMPL7164928141	GCTGAGAAGGAGCCATGTTGTA	CTCAGGGAGTCATTTTTCAGGTTGA	hg19	TSN	chr2	122522657	122522679	122522806	122522831
